# Supplementary material for: Organophosphorus flame retardants are developmental neurotoxicants in a rat primary brainsphere in vitro model
Source: Arch Toxicol. 2020 Oct 19;95(1):207–28. doi: 10.1007/s00204-020-02903-2 (PMC7811506; doi:10.1007/s00204-020-02903-2)
Supplement: Supplementary file 1 — Supplementary file1 TaqMan Primers identification. RT-qPCR means log2-fold change ± SD, from at least three independent experiments performed in 2-3 replicates after exposure to FR. Metabolomics means log2-fold change ± SD, from at least two independent experiments performed in 4-6 replicates after exposure to FR. Differences between treated and non-treated groups were assessed by two-way ANOVA (GraphPad Prism 8.4.3), followed by Bonferroni’s Comparison Post hoc test including correction for multiple testing. Post hoc test was only performed vs. controls. Statistical significance is indicated as follow *p < 0.05. Transcriptomics data after exposure to IPP 1µM at 21DIV (XLSX 779 kb) [file 204_2020_2903_MOESM1_ESM.xlsx]

## Sheet: Primers
Primer	Abbreviation	Assay ID	Description
18S ribosomal RNA	18s rRNA	Hs99999901_s1	House keeping gene
Nestin	Nes	Rn00564394_m1	Neural precursor and reactivated astrocytes
Neurofilament, heavy polypeptide 200 kDa	Nf200	Rn00709325_m1	Neuron
Synapsin l	Rn00569468_m1	Rn00569468_m1	Neuron
Ionotropic glutamate receptor N-methyl D-aspartate, subunit 1	Grin 1	Rn00433800_m1	Neural receptor
Ionotropic glutamate receptor N-methyl D-aspartate, subunit 2a	Grin 2a,	Rn00561341_m1	Neural receptor
Ionotropic glutamate receptor N-methyl D-aspartate, subunit 2c	Grin 2c,	Rn00561359_m1	Neural receptor
Gamma-aminobutyric acid A receptor subunit alpha 1	Gabra1	Rn00788315_m1	Neural receptor
Aminobutyrate transaminase	Abat	Rn00578656_m1	Neurotransmitter enzyme
Glutamate decarboxylase 1	Gad 1 (= gad 65)	Rn00690300_m1	Neurotransmitter enzyme
Glutamate decarboxylase 2	Gad 2 (= gad 67)	Rn00561244_m1	Neurotransmitter enzyme
Dopamine active transporter	Dat (= slc6a3)	Rn00562224_m1	Neurotransmitter transporter
Vesicular monoamine transporters 1	Vmat1 (= slc18a1)	Rn00577652_m1	Neurotransmitter transporter
Vesicular monoamine transporters 2	Vmat2 (= slc18a2)	Rn00564688_m1	Neurotransmitter transporter
Glial fibrillary acidic protein	Gfap	Rn00566603_m1	Astrocytes
S100 protein, beta polypeptide	S100β	Rn00566139_m1	Astrocytes
Myelin-associated glycoprotein	Mag	Rn01457782_m1	Oligodendrocyte
Myelin basic protein	Rn01399613_m1	Rn01399613_m1	Oligodendrocyte
Colony-stimulating factor 1 receptor	Csf1r	Rn01491957_m1	Brain mononuclear phagocyte
Allograft inflammatory factor-1	Aif1	Rn00574125_g1	Microglia
Tumor necrosis factor alpha	Tnfa	Rn01525859_g1	Pro-inflammatory cytokine
Interleukin-6	Il6	Rn01410330_m1	Pro-inflammatory cytokine

## Sheet: RT-PCR
red - siginficant down regualted vs. control				green - significant up regualted vs. control					*p < 0.05 (treated vs. control) assesed by two-way ANOVA, followed by Dunnett’s multiple comparison post hoc test
nf-200	Ctrl			0.1µM			1µM			5µM
DIV 14	Mean	SD		Mean	SD		Mean	SD		Mean	SD
BDE-47	0	0		0.1	0.5		-0.1	0.6		-0.9	0.2	*
TPHP	0	0		0.1	0.3		0	0.2		-1.6	0.1	*
IPP	0	0		0	0.1		-0.1	0.5		-2.7	0.4	*
IDDP	0	0		-0.1	0.3		-0.2	0.5		-2.3	0.3	*
TMPP	0	0		-0.2	0.2		-0.4	0.7		-2.3	0.3	*
nf-200	Ctrl			0.1µM			1µM			5µM
DIV 21	Mean	SD		Mean	SD		Mean	SD		Mean	SD
BDE-47	0	0		0.1	0.3		-0.1	0.6		-0.9	0.3	*
TPHP	0	0		-0.2	0.8		-1.5	0.5	*	-1.5	1.1	*
IPP	0	0		0	0.3		-0.4	0.2		-4.4	0.9	*
IDDP	0	0		0.1	0.2		-0.4	0.3		-1.9	0.3	*
TMPP	0	0		-0.1	0.5		-0.4	0.3		-4.7	0.8	*
syn1	Ctrl			0.1µM			1µM			5µM
DIV 14	Mean	SD		Mean	SD		Mean	SD		Mean	SD
BDE-47	0	0		-0.1	0.5		-0.1	0.2		-0.4	0.5
TPHP	0	0		-0.2	0.1		-0.5	0.3	*	-1.6	0.2	*
IPP	0	0		-0.4	0.2		-0.3	0.3		-1.7	0.2	*
IDDP	0	0		0.1	0.3		-0.5	0.2	*	-1.5	0.4	*
TMPP	0	0		0	0.3		-0.7	0	*	-1.6	0.5	*
syn1	Ctrl			0.1µM			1µM			5µM
DIV 21	Mean	SD		Mean	SD		Mean	SD		Mean	SD
BDE-47	0	0		-0.4	0.6		-0.5	0.5		-0.5	0.2
TPHP	0	0		0	0.3		-1	0.4	*	-0.9	0.8	*
IPP	0	0		-0.2	0.2		-0.2	0.6		-4.5	0.4	*
IDDP	0	0		-0.4	0.1		-0.9	0.3	*	-1	0.2	*
TMPP	0	0		-0.3	0.4		-0.6	0.3		-3.8	0.9	*
grin1	Ctrl			0.1µM			1µM			5µM
DIV 14	Mean	SD		Mean	SD		Mean	SD		Mean	SD
BDE-47	0	0		-0.3	0.5		-0.1	0.3		-0.4	0.6
TPHP	0	0		0	0.5		0	0.3		-0.5	0
IPP	0	0		-0.2	0.4		-0.2	0.6		-1.4	0.4	*
IDDP	0	0		0	0.7		-0.4	0.5		-0.9	0.5	*
TMPP	0	0		0.2	0.6		0	0.8		-1.5	0.7	*
grin1	Ctrl			0.1µM			1µM			5µM
DIV 21	Mean	SD		Mean	SD		Mean	SD		Mean	SD
BDE-47	0	0		0	0.4		-0.4	0.5		-0.7	0.2	*
TPHP	0	0		-0.2	0.1		-0.2	0.1		-1	0.5	*
IPP	0	0		-0.2	0.4		-0.9	0.6	*	-6	0.6	*
IDDP	0	0		-0.1	0.1		-0.9	0.4	*	-1.7	0.3	*
TMPP	0	0		-0.6	0.2		-0.7	0.1	*	-5.3	1	*
grin2a	Ctrl			0.1µM			1µM			5µM
DIV 14	Mean	SD		Mean	SD		Mean	SD		Mean	SD
BDE-47	0	0		0.3	0.3		-0.2	0.4		0.3	1
TPHP	0	0		-0.5	0.7		0	0.6		-1.5	0.1	*
IPP	0	0		-0.4	0.1		0	0.4		-2.5	0.6	*
IDDP	0	0		-0.1	0.1		0	0.3		-1	0.6	*
TMPP	0	0		0.1	0.5		-0.2	0.1		-1.6	0.9	*
grin2a	Ctrl			0.1µM			1µM			5µM
DIV 21	Mean	SD		Mean	SD		Mean	SD		Mean	SD
BDE-47	0	0		0.2	0.2		-0.1	0.3		-0.2	0.1
TPHP	0	0		0.2	0.1		-0.4	0.1		-1.7	0.3	*
IPP	0	0		0.1	0.1		-0.3	0.5		-5.7	0.7	*
IDDP	0	0		0.3	0.1		0.1	0.4		-1.9	0.3	*
TMPP	0	0		0.2	0		-0.1	0.2		-5.5	0.8	*
grin2c	Ctrl			0.1µM			1µM			5µM
DIV 14	Mean	SD		Mean	SD		Mean	SD		Mean	SD
BDE-47	0	0		0.7	0.5		0.4	0.3		1.5	0.4	*
TPHP	0	0		-0.5	0.9		1.4	0.5	*	2.5	0	*
IPP	0	0		-0.5	0.3		1	0.4	*	1.8	0.5	*
IDDP	0	0		0.3	0.1		0.4	0.3		2.1	1.1	*
TMPP	0	0		0.5	0.8		0.6	0.3		2.6	0.9	*
grin2c	Ctrl			0.1µM			1µM			5µM
DIV 21	Mean	SD		Mean	SD		Mean	SD		Mean	SD
BDE-47	0	0		0.5	0.6		0.3	0.5		0.8	0.3	*
TPHP	0	0		0.3	0.3		0.7	0.3	*	2.1	0.2	*
IPP	0	0		0.4	0.3		0.7	0.3	*	0.6	0.5	*
IDDP	0	0		0.5	0.4		0.4	0.4		1.8	0.3	*
TMPP	0	0		0.5	0.3		0.8	0.3	*	1.5	0.6	*
gabra1	Ctrl			0.1µM			1µM			5µM
DIV 14	Mean	SD		Mean	SD		Mean	SD		Mean	SD
BDE-47	0	0		-0.7	0.2		-0.6	0.8		-0.7	0.6
TPHP	0	0		-0.5	0.2		-0.1	0.5		-1.4	0.6	*
IPP	0	0		-0.6	0.4		-0.3	0.5		-1.9	0.7	*
IDDP	0	0		-0.6	0.4		-0.9	0.5	*	-1.8	0.3	*
TMPP	0	0		-0.2	0.6		-0.8	0.1	*	-1.8	0.8	*
gabra1	Ctrl			0.1µM			1µM			5µM
DIV 21	Mean	SD		Mean	SD		Mean	SD		Mean	SD
BDE-47	0	0		0.4	0.6		0	0.7		0.1	0.5
TPHP	0	0		0.7	0.8		-0.1	0.4		-0.7	0.7
IPP	0	0		0.5	0.2		-0.2	0.3		-4.2	0.3	*
IDDP	0	0		0.6	0.3		-0.5	0.7		-0.7	0.4
TMPP	0	0		0.2	0.5		0.1	0.5		-4.5	0.7	*
abat	Ctrl			0.1mM			1mM			5mM
DIV14	Mean	SD		Mean	SD		Mean	SD		Mean	SD
BDE-47	0	0		0.2	0.4		0.3	0.4		-0.6	0.4
TPHP	0	0		-0.3	0.5		0.2	0.5		0.1	0.3
IPP	0	0		-0.2	0		0.3	0.4		-0.6	0.4
IDDP	0	0		0	0.2		0.1	0.2		0.4	0.6
TMPP	0	0		0.3	0.5		0.1	0.3		0	0.6
abat	Ctrl			0.1mM			1mM			5mM
DIV21	Mean	SD		Mean	SD		Mean	SD		Mean	SD
BDE-47	0	0		0.3	0.4		0	0.5		0	0.2
TPHP	0	0		0.1	0.1		-0.3	0.7		-0.6	0.5
IPP	0	0		0.3	0.2		-0.1	0.8		-1	0.5	*
IDDP	0	0		0.4	0.3		0.4	0.5		0.3	0.5
TMPP	0	0		0.2	0.4		0.4	0.1		-0.7	0.3
gad1	Ctrl			0.1mM			1mM			5mM
DIV14	Mean	SD		Mean	SD		Mean	SD		Mean	SD
BDE-47	0	0		0.1	0.5		-0.2	0.4		0.3	0.8
TPHP	0	0		-0.4	0.4		0.2	0.4		-1.3	0.3	*
IPP	0	0		-0.3	0.1		-0.3	0.3		-2.1	0.4	*
IDDP	0	0		-0.2	0.1		-0.3	0.1		-1.3	0.7	*
TMPP	0	0		-0.1	0.9		-0.4	0.4		-1.2	1	*
gad1	Ctrl			0.1mM			1mM			5mM
DIV21	Mean	SD		Mean	SD		Mean	SD		Mean	SD
BDE-47	0	0		0.2	0.3		-0.1	0.4		-0.2	0.2
TPHP	0	0		0.1	0.1		-0.5	0.4		-2	0.3	*
IPP	0	0		0.2	0.1		-0.6	0.6		-3.4	0.6	*
IDDP	0	0		0.3	0.2		-0.2	0.3		-2	0.4	*
TMPP	0	0		0.2	0.3		-0.1	0.2		-3.2	0.8	*
gad2	Ctrl			0.1mM			1mM			5mM
DIV14	Mean	SD		Mean	SD		Mean	SD		Mean	SD
BDE-47	0	0		0.4	0.2		-0.1	0.5		0.2	0.7
TPHP	0	0		-0.3	0.5		-0.1	0		-1.3	0	*
IPP	0	0		-0.2	0.1		-0.1	0.4		-2.3	0.3	*
IDDP	0	0		-0.3	0.2		-0.2	0.1		-1.1	0.6	*
TMPP	0	0		0.1	0.5		-0.2	0.4		-1.7	0.9	*
gad2	Ctrl			0.1mM			1mM			5mM
DIV21	Mean	SD		Mean	SD		Mean	SD		Mean	SD
BDE-47	0	0		0.3	0.2		0	0.6		0.1	0.4
TPHP	0	0		0.2	0.2		-0.5	0.6		-1.6	0.5	*
IPP	0	0		0.2	0.2		-0.4	0.7		-3.8	0.6	*
IDDP	0	0		0.5	0.2		0.1	0.4		-1.6	0.5	*
TMPP	0	0		0.2	0.4		0.2	0.5		-3.5	0.9	*
dat	Ctrl			0.1mM			1mM			5mM
DIV14	Mean	SD		Mean	SD		Mean	SD		Mean	SD
BDE-47	0	0		0.1	0.5		0.3	0.6		0	0.3
TPHP	0	0		0.6	0.7		0.3	0		-1.6	0.7	*
IPP	0	0		-0.3	0		0.1	0.5		-1.3	0.6	*
IDDP	0	0		0.2	0.1		0.2	0.1		-0.7	0.2	*
TMPP	0	0		0.4	0.4		0.1	0.8		-1	0.3	*
dat	Ctrl			0.1mM			1mM			5mM
DIV21	Mean	SD		Mean	SD		Mean	SD		Mean	SD
BDE-47	0	0		-0.2	0.5		-0.5	0.1		0	0.4
TPHP	0	0		-0.1	0.3		-0.8	0	*	-1.5	0.4	*
IPP	0	0		0.3	0.1		0.6	0.3		-1.7	0.3	*
IDDP	0	0		0.2	0		0.2	0.3		0	0.9
TMPP	0	0		0	0.4		-0.1	0.5		-2	0.7	*
vmat1	Ctrl			0.1mM			1mM			5mM
DIV14	Mean	SD		Mean	SD		Mean	SD		Mean	SD
BDE-47	0	0		0.5	0.6		0.4	0.1		1.6	0.4	0.01
TPHP	0	0		-0.4	0.9		0.9	0.9		0	0.2
IPP	0	0		-0.2	0.1		0.4	0.7		-0.1	0.5
IDDP	0	0		-0.1	0.5		0.2	0.6		0.9	1.3
TMPP	0	0		0.3	0.5		0.2	0.3		0.4	0.5
vmat1	Ctrl			0.1mM			1mM			5mM
DIV21	Mean	SD		Mean	SD		Mean	SD		Mean	SD
BDE-47	0	0		0.2	0.1		-0.1	0.5		0.1	0.2
TPHP	0	0		0.4	0.4		-0.4	0.5		-0.6	0.7
IPP	0	0		0	0.2		-0.2	0.6		-1.2	0.5	*
IDDP	0	0		0.5	0.1		0.3	0.2		0.2	0.3
TMPP	0	0		0.3	0.3		0.2	0.1		-0.4	0.6
vmat2	Ctrl			0.1mM			1mM			5mM
DIV14	Mean	SD		Mean	SD		Mean	SD		Mean	SD
BDE-47	0	0		0.8	1.1		0.8	1.1		0.1	0.2
TPHP	0	0		-0.6	0.9		0.5	0		-0.2	0.2
IPP	0	0		-0.2	0.4		-0.1	0.8		-1.3	0.6	*
IDDP	0	0		-0.1	0.4		0.1	0.4		0.3	0.3
TMPP	0	0		0	0.6		0	0.3		-0.6	0.5
vmat2	Ctrl			0.1mM			1mM			5mM
DIV21	Mean	SD		Mean	SD		Mean	SD		Mean	SD
BDE-47	0	0		0.2	0.3		-0.1	0.5		0.2	0.4
TPHP	0	0		-0.1	0.3		-0.3	0.5		-1.6	0.2	*
IPP	0	0		0	0.4		-0.3	0.5		-2	0.4	*
IDDP	0	0		0.3	0.3		0	0.3		-0.5	0.4
TMPP	0	0		0.5	0.1		0.2	0.5		-1.5	0.6	*
nestin	Ctrl			0.1mM			1mM			5mM
DIV14	Mean	SD		Mean	SD		Mean	SD		Mean	SD
BDE-47	0	0		0.8	0.9		0.3	0.5		0.1	0.4
TPHP	0	0		0.4	0.3		0.8	0.6		1.2	0.3	*
IPP	0	0		0.4	0.6		0.3	0.7		2.1	1.3	*
IDDP	0	0		0.9	0.5		0.5	0.8		1.3	0.9	*
TMPP	0	0		0.6	0.4		0.7	0.7		1.4	0.5	*
nestin	Ctrl			0.1mM			1mM			5mM
DIV21	Mean	SD		Mean	SD		Mean	SD		Mean	SD
BDE-47	0	0		0.6	0.2		-0.3	0.7		-0.4	0.2
TPHP	0	0		0.2	0.2		-0.4	0		0.6	0.1
IPP	0	0		-0.5	0.7		-0.5	0.5		3.1	0.6	*
IDDP	0	0		0.2	0.7		-0.2	0.3		1.2	0.1	*
TMPP	0	0		-0.2	0.5		-0.1	0.7		3.3	0.6	*
gfap	Ctrl			0.1mM			1mM			5mM
DIV14	Mean	SD		Mean	SD		Mean	SD		Mean	SD
BDE-47	0	0		0.5	0.9		-0.2	0.1		-0.4	0.6
TPHP	0	0		0.6	0.3		0.1	0.6		1.8	0	*
IPP	0	0		0.3	0.5		0.1	0.8		2	1.1	*
IDDP	0	0		0.5	0.5		0.1	0.5		1.2	1.1	*
TMPP	0	0		0.3	0.7		0.6	0.7		1.7	0.5	*
gfap	Ctrl			0.1mM			1mM			5mM
DIV21	Mean	SD		Mean	SD		Mean	SD		Mean	SD
BDE-47	0	0		0	0		-0.8	0.4	*	-0.6	0.2	*
TPHP	0	0		0.5	0.3	*	-0.6	0.3	*	-0.2	0.5
IPP	0	0		0.5	0.4	*	-0.9	0.5	*	0.7	0.2	*
IDDP	0	0		0.1	0.3		-0.6	0.2	*	0.4	0.1
TMPP	0	0		-0.5	0.1	*	-0.4	0.3		1	0.3	*
s100β	Ctrl			0.1mM			1mM			5mM
DIV14	Mean	SD		Mean	SD		Mean	SD		Mean	SD
BDE-47	0	0		-0.3	0.6		-0.2	0.5		-0.4	0.5
TPHP	0	0		-0.2	0.3		0.1	0.5		0	0.4
IPP	0	0		-0.2	0.2		0	0.3		0.7	0.7
IDDP	0	0		-0.1	0.1		-0.5	0.3		0.3	0.2
TMPP	0	0		0.2	0.7		0.5	0.7		0.6	0.7
s100β	Ctrl			0.1mM			1mM			5mM
DIV21	Mean	SD		Mean	SD		Mean	SD		Mean	SD
BDE-47	0	0		0.3	0.3		-0.2	0.5		0.3	0.6
TPHP	0	0		0.3	0.4		-0.5	0.1		1	0.1	*
IPP	0	0		0.7	0.5	*	1	0.4	*	1.2	0.3	*
IDDP	0	0		0.3	0.1		0.9	0.6	*	2	0.3	*
TMPP	0	0		0	0.5		0.5	0.3		1.6	0.6	*
mbp	Ctrl			0.1mM			1mM			5mM
DIV14	Mean	SD		Mean	SD		Mean	SD		Mean	SD
BDE-47	0	0		-0.4	0.2		-0.1	0.3		-0.4	0.5
TPHP	0	0		-0.3	0.4		-0.3	0.2		-0.8	0.1	*
IPP	0	0		-0.3	0.2		-0.5	0.3		-1.1	0.2	*
IDDP	0	0		-0.1	0.1		-0.3	0.3		-0.4	0.4
TMPP	0	0		0.2	0.3		0.1	0.5		-0.9	0.4	*
mbp	Ctrl			0.1mM			1mM			5mM
DIV21	Mean	SD		Mean	SD		Mean	SD		Mean	SD
BDE-47	0	0		-0.2	0.6		-0.1	0.6		-0.2	0.3
TPHP	0	0		0.3	0.1		-0.3	0.2		-0.8	0.6	*
IPP	0	0		-0.3	0.4		-0.5	0.3		-2.7	0.2	*
IDDP	0	0		-0.4	0		0	0.7		-0.4	0.2
TMPP	0	0		-0.3	0.4		-0.4	0.4		-2.6	0.2	*
mag	Ctrl			0.1mM			1mM			5mM
DIV14	Mean	SD		Mean	SD		Mean	SD		Mean	SD
BDE-47	0	0		0.3	0.2		0.1	0.2		1	0.7	*
TPHP	0	0		-0.3	0.6		0.3	0.3		1.4	0.5	*
IPP	0	0		-0.3	0.1		0.3	0.4		0.2	0.5
IDDP	0	0		-0.1	0.1		0.5	0.5		1.1	0.7	*
TMPP	0	0		0.4	0.6		0.2	0.2		1.2	0.8	*
mag	Ctrl			0.1mM			1mM			5mM
DIV21	Mean	SD		Mean	SD		Mean	SD		Mean	SD
BDE-47	0	0		0.3	0.5		-0.1	0.4		0.2	0.3
TPHP	0	0		0	0.2		-0.7	0.6		-0.2	0.6
IPP	0	0		0.2	0.1		-0.6	0.8		-2	0.5	*
IDDP	0	0		0.3	0.4		-0.1	0.5		-0.3	0.6
TMPP	0	0		0	0.4		0	0.4		-1.5	0.7	*
csf1	Ctrl			0.1mM			1mM			5mM
DIV14	Mean	SD		Mean	SD		Mean	SD		Mean	SD
BDE-47	0	0		0.8	0.3		-0.5	0.3		-0.1	0.3
TPHP	0	0		-0.8	1		-0.2	0.8		1	0
IPP	0	0		-1.1	0.9		0.5	0.5		-0.2	0.4
IDDP	0	0		-0.4	0.2		0.1	0.6		0.9	1
TMPP	0	0		0.5	0.9		-0.1	0.3		1.5	0.8	*
csf1	Ctrl			0.1mM			1mM			5mM
DIV21	Mean	SD		Mean	SD		Mean	SD		Mean	SD
BDE-47	0	0		0	0.3		0.2	0.2		-0.3	0.3
TPHP	0	0		0.2	0.2		-0.3	0.4		0.2	0.7
IPP	0	0		0.4	0		0.1	0.3		-0.3	0.9
IDDP	0	0		0.4	0.5		0.3	0.9		0	0.3
TMPP	0	0		0.3	0.3		0.9	0.4	*	0.3	0.3
aif1	Ctrl			0.1mM			1mM			5mM
DIV14	Mean	SD		Mean	SD		Mean	SD		Mean	SD
BDE-47	0	0		0.6	0.6		-0.4	0.4		0.2	0.1
TPHP	0	0		-0.2	0.7		0.2	0.1		0.8	0.3
IPP	0	0		-0.9	0.5		0	0.5		0.1	0.2
IDDP	0	0		-0.2	0.2		0.1	0.6		0.8	1.2
TMPP	0	0		1	0.9		0.1	0.2		1.6	0.8	*
aif1	Ctrl			0.1mM			1mM			5mM
DIV21	Mean	SD		Mean	SD		Mean	SD		Mean	SD
BDE-47	0	0		0.3	0.5		0.5	0.2		0.2	0.2
TPHP	0	0		0.5	0.5		0.7	0.8		0.8	0.9
IPP	0	0		0.3	0.2		0.6	0		0.5	0.8
IDDP	0	0		0.4	0.4		0	1.1		0.1	0.9
TMPP	0	0		0.6	0.3		1.2	0.6	*	1.2	0.3	*
tnf-α	Ctrl			0.1mM			1mM			5mM
DIV14	Mean	SD		Mean	SD		Mean	SD		Mean	SD
BDE-47	0	0		0.2	0.5		0.4	0.5		-0.2	0.6
TPHP	0	0		1	0.5		-0.2	0.5		-0.4	0.2
IPP	0	0		-0.3	0.8		-0.5	1		-0.4	0.3
IDDP	0	0		-0.2	0.1		-0.4	1.1		-0.1	0.3
TMPP	0	0		0.8	0.4		0	0.3		-0.6	0.7
tnf-α	Ctrl			0.1mM			1mM			5mM
DIV21	Mean	SD		Mean	SD		Mean	SD		Mean	SD
BDE-47	0	0		-0.4	0.2		0.3	0.5		-0.7	0.5
TPHP	0	0		0.8	0.7		0.5	0		0.7	1.4
IPP	0	0		0.4	0.2		0.4	0.6		2.3	1.5	*
IDDP	0	0		-0.4	0.3		-0.7	0.4		0.6	0.7
TMPP	0	0		-0.2	0.2		-0.1	0.5		0.1	0.9
il-6	Ctrl			0.1mM			1mM			5mM
DIV14	Mean	SD		Mean	SD		Mean	SD		Mean	SD
BDE-47	0	0		2.2	2.9		0.8	1.2		0.5	2.2
TPHP	0	0		2.6	1.9		0.7	2		1.3	1.5
IPP	0	0		0.9	1.5		0.2	1.6		1.2	2.4
IDDP	0	0		0.6	0.5		1.1	1.5		0.7	1.8
TMPP	0	0		1.6	1.8		0.8	2		1.6	2.2
il-6	Ctrl			0.1mM			1mM			5mM
DIV21	Mean	SD		Mean	SD		Mean	SD		Mean	SD
BDE-47	0	0		-0.6	0.2		-0.3	0.4		0.5	1.5
TPHP	0	0		0.1	0.3		-0.2	0.6		-0.5	0.9
IPP	0	0		-1.2	0.3		0	0.1		3.9	0.3	*
IDDP	0	0		-0.5	0.2		0	0.7		3.7	1.9	*
TMPP	0	0		-0.9	0.2		-0.9	0.8		2.3	0.4	*

## Sheet: Metabolites
red - siginficant down regualted vs. control				green - significant up regualted vs. control					*p < 0.05 (treated vs. control) assesed by two-way ANOVA, followed by Dunnett’s multiple comparison post hoc test
n-acetyl aspartate	Ctrl			0.1µM			1µM			5µM
DIV 14	Mean	SD		Mean	SD		Mean	SD		Mean	SD
BDE-47	0	0		1.04641	1.72563		-0.416058	1.17149		-1.77896	1.52873
TPHP	0	0		0.0900929	1.80684		-0.431247	1.40658		-1.75329	3.12002
IPP	0	0		-0.0290694	0.409119		-0.227679	0.819965		-2.80853	0.773206	*
IDDP	0	0		-0.877765	1.08484		-2.73034	0.816154	*	-5.06205	1.58038	*
TMPP	0	0		-1.93238	0.810574		-3.5693	3.60257	*	-4.79284	1.70107	*
n-acetyl aspartate	Ctrl			0.1µM			1µM			5µM
DIV 21	Mean	SD		Mean	SD		Mean	SD		Mean	SD
BDE-47	0	0		0.371102	0.795095		0.876507	0.467732		0.0843133	0.805539
TPHP	0	0		0.397814	0.801791		0.494657	1.02639		-1.66661	1.86785
IPP	0	0		-0.742645	0.927068		0.223895	0.783181		-6.03288	0.75741	*
IDDP	0	0		-0.77631	1.3262		-0.154111	0.821302		-3.80258	2.46635	*
TMPP	0	0		-0.153349	0.777593		-2.12304	2.2489	*	-4.22192	3.29145	*
aspartic acid	Ctrl			0.1µM			1µM			5µM
DIV 14	Mean	SD		Mean	SD		Mean	SD		Mean	SD
BDE-47	0	0		0.455955	0.459761		-0.496431	0.822404		-0.334824	0.700718
TPHP	0	0		-0.569653	0.866298		-0.81592	1.03538		-1.74261	1.81779	*
IPP	0	0		-0.372046	0.460833		-0.208642	0.444389		-3.78774	0.772688	*
IDDP	0	0		-0.553203	1.11258		-3.21499	1.82223	*	-2.21519	1.32918	*
TMPP	0	0		-1.13679	1.6191		-0.637944	1.07372		-4.22823	0.820852	*
aspartic acid	Ctrl			0.1µM			1µM			5µM
DIV 21	Mean	SD		Mean	SD		Mean	SD		Mean	SD
BDE-47	0	0		0.204871	0.389093		0.448422	0.329416		0.19296	0.472796
TPHP	0	0		0.465492	0.524727		0.173486	0.553816		-0.319923	0.8335
IPP	0	0		-0.385048	0.378992		-0.125854	0.345512		-6.04122	1.11092	*
IDDP	0	0		-0.415939	0.359272		-0.311832	0.322327		-3.21402	1.53383	*
TMPP	0	0		-0.0596428	0.466429		-0.731029	1.35115		-4.04737	1.73115	*
glutamic acid	Ctrl			0.1µM			1µM			5µM
DIV 14	Mean	SD		Mean	SD		Mean	SD		Mean	SD
BDE-47	0	0		0.284436	1.00512		-2.99875	2.89751	*	-2.29214	2.18916	*
TPHP	0	0		-1.53316	2.87203		-1.16611	0.771335		-2.53917	1.98405	*
IPP	0	0		0.0329479	0.228722		-0.511056	0.714627		-3.50523	1.30763	*
IDDP	0	0		-3.30448	2.16311	*	-3.45508	1.15501	*	-2.8524	2.39431	*
TMPP	0	0		-4.14958	1.3303	*	-2.73922	2.22966	*	-4.138	1.78608	*
glutamic acid	Ctrl			0.1µM			1µM			5µM
DIV 21	Mean	SD		Mean	SD		Mean	SD		Mean	SD
BDE-47	0	0		0.399398	0.563242		0.334908	0.386495		0.392083	0.54253
TPHP	0	0		0.472907	0.468829		0.241193	0.573658		-0.532252	0.240026
IPP	0	0		-0.258229	0.586112		0.0705412	0.433256		-5.88689	0.845963	*
IDDP	0	0		-0.593884	0.762042		-0.54658	0.427157		-3.36904	2.08422	*
TMPP	0	0		0.109859	0.572799		-0.790585	1.59021		-4.21246	1.06499	*
gamma-aminobutyric acid	Ctrl			0.1µM			1µM			5µM
DIV 14	Mean	SD		Mean	SD		Mean	SD		Mean	SD
BDE-47	0	0		-0.221957	1.3168		0.110408	0.425682		-0.646557	0.803206
TPHP	0	0		0.372685	0.532082		-0.373511	0.357308		-0.728519	0.634633
IPP	0	0		0.050787	0.230734		-0.394586	0.529166		-1.91188	0.468507	*
IDDP	0	0		-0.761292	0.459444	*	-0.937953	0.512773	*	-1.34599	0.457323	*
TMPP	0	0		-1.59507	0.397573	*	-0.523823	0.490205		-1.34469	0.290521	*
gamma-aminobutyric acid	Ctrl			0.1µM			1µM			5µM
DIV 21	Mean	SD		Mean	SD		Mean	SD		Mean	SD
BDE-47	0	0		0.226671	0.469498		0.114318	0.270328		0.207011	0.449064
TPHP	0	0		0.276985	0.37874		0.0787888	0.392948		-0.684262	0.377868
IPP	0	0		-0.267295	0.332903		-0.112398	0.286977		-2.66386	1.22215	*
IDDP	0	0		-0.370824	0.562654		-0.474603	0.234384		-1.86268	0.709345	*
TMPP	0	0		-0.0647024	0.542126		-0.33282	0.858346		-2.60308	1.0179	*
α-ketoglutaric acid	Ctrl			0.1µM			1µM			5µM
DIV 14	Mean	SD		Mean	SD		Mean	SD		Mean	SD
BDE-47	0	0		-0.360704	1.56184		-1.1945	2.47245		0.117523	0.98893
TPHP	0	0		0.205457	0.613201		-1.02235	2.29812		0.991162	0.976867
IPP	0	0		0.0751838	0.389166		0.695809	0.409368		0.383484	0.41436
IDDP	0	0		-0.01291	0.568203		-0.719756	1.97231		-1.27522	1.76758
TMPP	0	0		-0.541959	0.694359		-0.635696	0.674505		-0.406612	0.839221
α-ketoglutaric acid	Ctrl			0.1µM			1µM			5µM
DIV 21	Mean	SD		Mean	SD		Mean	SD		Mean	SD
BDE-47	0	0		-0.819896	0.356479		-3.53049	0.849566	*	1.16634	1.24045
TPHP	0	0		-4.29609	0.705873	*	-2.71874	1.45268	*	-2.29125	0.673461	*
IPP	0	0		-0.779552	0.31397		-0.557776	0.20018		-0.890537	0.496055
IDDP	0	0		0.0779887	0.357785		-4.85756	0.260318	*	-4.76218	0.807251	*
TMPP	0	0		0.672826	0.67002		0.652427	0.764794		-4.28411	0.982638	*
dopamine	Ctrl			0.1µM			1µM			5µM
DIV 14	Mean	SD		Mean	SD		Mean	SD		Mean	SD
BDE-47	0	0		0.244909	0.363682		-0.197214	0.256452		-0.107238	0.344788
TPHP	0	0		0.29406	0.357309		-0.148114	0.213546		-0.035964	0.279523
IPP	0	0		-0.140577	0.620895		-0.252348	0.837157		-0.609589	0.640497
IDDP	0	0		-0.395081	0.142261		-1.03009	0.291272	*	-1.14951	0.43266	*
TMPP	0	0		-0.731233	0.40662		-0.195578	0.61626		-0.822187	0.346487	*
dopamine	Ctrl			0.1µM			1µM			5µM
DIV 21	Mean	SD		Mean	SD		Mean	SD		Mean	SD
BDE-47	0	0		-0.179154	0.914425		-0.727207	0.745546		-0.252171	0.487292
TPHP	0	0		0.0736774	0.562667		-0.520215	0.690176		-1.05733	0.692823	*
IPP	0	0		-0.343464	0.717742		-0.988266	0.536797	*	-1.80456	0.521287	*
IDDP	0	0		-0.466261	0.490901		-1.0059	1.05872	*	-2.0245	0.538806	*
TMPP	0	0		-0.910788	0.591261		-0.550598	0.495324		-1.54945	0.670459	*
creatine	Ctrl			0.1mM			1mM			5mM
DIV14	Mean	SD		Mean	SD		Mean	SD		Mean	SD
BDE-47	0	0		-0.648411	0.903894		0.178188	0.562679		-0.392485	0.437403
TPHP	0	0		-0.760351	1.24841		-0.0227077	0.55552		-0.341727	0.618716
IPP	0	0		-0.252467	0.453867		-0.0396555	0.640189		-0.753502	0.279893
IDDP	0	0		-1.62673	0.650976	*	-1.0146	1.29142		-0.801828	0.941761
TMPP	0	0		-1.77766	0.584134	*	-1.1969	0.421305	*	-1.51628	0.653464	*
creatine	Ctrl			0.1mM			1mM			5mM
DIV21	Mean	SD		Mean	SD		Mean	SD		Mean	SD
BDE-47	0	0		0.209407	0.360677		-0.129113	0.362562		0.289722	0.299404
TPHP	0	0		0.381155	0.586088		0.233389	0.678074		-0.472046	0.271345
IPP	0	0		-0.442695	0.720354		0.00276423	0.492412		-1.42233	0.651436	*
IDDP	0	0		-0.467102	0.601262		-0.781994	0.225334		-1.79136	0.465561	*
TMPP	0	0		-0.209728	0.429758		-0.628149	0.961211		-0.867125	0.514032	*
lactic acid	Ctrl			0.1mM			1mM			5mM
DIV14	Mean	SD		Mean	SD		Mean	SD		Mean	SD
BDE-47	0	0		0.174766	0.642398		0.0222575	0.0417609		0.269861	0.57615
TPHP	0	0		-0.0272929	0.567826		-0.166133	0.306456		-0.355961	0.329703
IPP	0	0		-0.382174	0.499233		-0.224315	0.522918		-0.853007	0.520482	*
IDDP	0	0		-1.15429	0.291641	*	-0.946394	0.672733		-1.05266	0.819255	*
TMPP	0	0		-1.52212	0.840259	*	-1.14846	1.07581	*	-0.644177	0.209228
lactic acid	Ctrl			0.1mM			1mM			5mM
DIV21	Mean	SD		Mean	SD		Mean	SD		Mean	SD
BDE-47	0	0		0.377188	0.325478		0.309468	0.567494		0.187848	0.331529
TPHP	0	0		0.104309	0.912786		0.706956	0.434755	*	-0.0200037	0.532122
IPP	0	0		-0.686644	0.950458		-0.637644	0.904872		-2.73501	1.41573	*
IDDP	0	0		-0.237224	0.462994		0.00571329	0.520253		-1.55428	0.877412	*
TMPP	0	0		0.0433233	0.413211		-0.0330306	0.689742		-1.02835	0.759891	*
serine	Ctrl			0.1mM			1mM			5mM
DIV14	Mean	SD		Mean	SD		Mean	SD		Mean	SD
BDE-47	0	0		0.726539	0.476713		0.366105	0.432527		0.2579	0.436419
TPHP	0	0		0.0368405	0.786415		-0.0177697	0.23792		-0.0957621	0.676798
IPP	0	0		0.0621408	0.226983		-0.145132	0.37459		-0.35063	0.848562
IDDP	0	0		-0.32823	0.59225		-0.515127	0.989967		-0.944937	0.93672	*
TMPP	0	0		-0.174465	1.04194		-0.00376781	0.682378		-1.04196	0.642151	*
serine	Ctrl			0.1mM			1mM			5mM
DIV21	Mean	SD		Mean	SD		Mean	SD		Mean	SD
BDE-47	0	0		0.314125	0.339228		-0.10205	0.22619		-0.015449	0.24761
TPHP	0	0		0.133173	0.250631		-0.0539231	0.238755		-0.147556	0.108047
IPP	0	0		-0.12129	0.211999		-0.197661	0.0784152		-0.615336	0.56323	*
IDDP	0	0		-0.319708	0.291681		-0.545682	0.253333	*	-1.18328	0.581714	*
TMPP	0	0		-0.116107	0.339233		-0.486678	0.712098		-0.873828	0.450391	*
2,3-pyridine-dicarboxylic acid	Ctrl			0.1mM			1mM			5mM
DIV14	Mean	SD		Mean	SD		Mean	SD		Mean	SD
BDE-47	0	0		-0.171868	1.7888		-2.4	3.56442		-1.87704	2.10457
TPHP	0	0		-0.614147	2.01869		-3.05157	3.03445	*	-3.1546	2.00313	*
IPP	0	0		-1.19564	1.3459		-2.54239	2.91457		-2.70087	2.16521	*
IDDP	0	0		-2.33105	1.32213		-3.31763	2.85442	*	-2.40431	3.24512
TMPP	0	0		-2.23795	2.35407		-2.12717	1.74125		-1.25997	2.38545
2,3-pyridine-dicarboxylic acid	Ctrl			0.1mM			1mM			5mM
DIV21	Mean	SD		Mean	SD		Mean	SD		Mean	SD
BDE-47	0	0		-0.114643	0.885526		0.199784	0.553558		0.382378	0.547053
TPHP	0	0		0.120535	0.66811		-0.0509377	0.765289		-7.45885	7.87837	*
IPP	0	0		-0.886068	0.939755		-0.443975	1.01648		-9.44858	6.01296	*
IDDP	0	0		-1.81571	2.29742		-1.11837	2.72024		-7.26972	7.81271	*
TMPP	0	0		-0.440207	1.03029		-1.43902	3.11423		-6.83898	6.57662	*

## Sheet: 1µM IPP Transcriptomics
						Raw	Raw	Raw	Raw	Raw	Raw	Normalized	Normalized	Normalized	Normalized	Normalized	Normalized
GeneSymbol	Gene_ID	p (Corr)	p	FC (abs)	Regulation	1µM IPP	1µM IPP	1µM IPP	control	control	control	1µM IPP	1µM IPP	1µM IPP	control	control	control	Chromosome Number_Avadis_	Chromosome Strand_Avadis_	ControlType	Description	EnsemblID	EntrezGeneID	GenbankAccession	GeneName		Go	RefSeqAccession	Sequence	TIGRID	UniGeneID
	A_64_P010915	0.00304457	5.81181e-07	4.35193	down	8.65112	9.24439	8.34103	30.0179	23.0609	24.8254	-1.99592	-1.8263	-1.8245	0.316309	0.158514	0.243423	chr8	-	false	RSP1_RAT (Q9QXN2) Spleen protein 1 precursor (RSP-1), partial (52%) [TC635796]								GCATCCTACATCATGTTTTCTGACTACATGTATAACATCATATGTTCTTGAATGCTCTGT	TC635796
Fam150b	A_64_P119680,A_64_P048055|679566	0.00304457	2.12809e-07	7.52441	down	138.042	124.952	114.524	830.801	862.786	702.277	-2.49516	-2.46691	-2.52053	0.390047	0.574895	0.2872	chr6	+	false	Rattus norvegicus family with sequence similarity 150, member B (Fam150b), mRNA [NM_001109372]	ENSRNOT00000006921	679566	NM_001109372	family with sequence similarity 150, member B		GO:0005576	NM_001109372	GTCCTCTGTAAATGTATACGCACATTCCAGGTCTTGTATAGTATGTAAATACTGTGAATA///AATTCCACATAGGAGACTCCAAAAGGCTGCAGCTCCTTGGCGAGTCCGACTTTGCCCTGG		Rn.198195
Cyp11b1	A_44_P151638|500892	0.00304457	4.07999e-07	6.43335	down	5.34434	6.40584	6.71737	26.1496	19.4692	24.6933	-2.20632	-2.28767	-2.27991	0.454314	0.266079	0.562415	chr7	-	false	Rattus norvegicus cytochrome P450, family 11, subfamily b, polypeptide 1 (Cyp11b1), nuclear gene encoding mitochondrial protein, mRNA [NM_012537]		500892	NM_012537	cytochrome P450, family 11, subfamily b, polypeptide 1		GO:0006694|GO:0031966|GO:0005506|GO:0042493|GO:0006704|GO:0046085|GO:0030176|GO:0004507|GO:0034651|GO:0005739|GO:0018894|GO:0071346|GO:0032342|GO:0071548|GO:0005496|GO:0008202|GO:0008211|GO:0020037	NM_012537	AATTCTCTTGACTTGTGAAAGTGGCCCAGATCATAAGATTTTTTCAGGTCTCCTTTCAGC	TC578296	Rn.198235
Ccdc69	A_64_P062230|497906	0.00304457	4.29757e-07	3.02031	up	462.022	404.154	382.024	129.943	117.068	109.979	1.54548	1.49969	1.47403	-0.0483599	-0.055912	-0.160625	chr10	-	false	Rattus norvegicus coiled-coil domain containing 69 (Ccdc69), mRNA [NM_001109031]	ENSRNOT00000039040	497906	NM_001109031	coiled-coil domain containing 69			NM_001109031	AAAGGAAGGAGCAGGGACTGGGCCTACCATGGTTCTGAGACTCACTGCTCCCTCCAAAGA	TC601839	Rn.138612
	A_44_P501626	0.00304457	5.45666e-07	2.18574	down	4.57451	6.04809	6.34146	7.54415	6.63461	6.08445	-0.0283861	-0.0416671	-0.0256915	1.11058	1.10062	1.07742	chr20	+	false	uromodulin-like 1 [Source:MGI Symbol;Acc:MGI:1929785] [ENSRNOT00000050744]	ENSRNOT00000050744		XM_006223827				XM_006223827	CGCAACCCTTCTGATCTTGCGTTACCAGAGGGTAAAGCAGAAATACAATCTTCGAATCCA	TC620151	Rn.233336
	A_64_P100738	0.00547019	1.25305e-06	3.36029	up	20.6672	15.7073	14.1907	2.62476	2.83982	2.65431	1.8678	1.65376	1.68652	-0.0366459	-0.0184532	0.0174226	chr16	+	false									GTCAGCTTCATAGTGGGTCCTCAGGCAGATGACTATGCCGTACTTGCTTGTCCTCAATGA
Slc1a2	A_64_P033800,A_64_P031123|29482	0.00595793	1.00148e-05	2.16068	down	3473.46	3577.99	3099.44	6981.57	6499.77	6604.4	-1.0396	-0.842814	-0.963651	0.120863	0.152955	0.214576	chr3	+	false	Rattus norvegicus solute carrier family 1 (glial high affinity glutamate transporter), member 2 (Slc1a2), transcript variant 1, mRNA [NM_017215]///Rattus norvegicus solute carrier family 1 (glial high affinity glutamate transporter), member 2 (Slc1a2), transcript variant 2, mRNA [NM_001035233]	ENSRNOT00000007604	29482	NM_017215///NM_001035233	solute carrier family 1 (glial high affinity glutamate transporter), member 2		GO:0030424|GO:0043005|GO:0015501|GO:0005886|GO:0007632|GO:0005314|GO:0070779|GO:0005313|GO:0045202|GO:0010259|GO:0021537|GO:0015813|GO:0035264|GO:0043197|GO:0043198|GO:0046326|GO:0031668|GO:0006836|GO:0009416|GO:0030534|GO:0035725|GO:0017153|GO:0030673|GO:0043200|GO:0051938|GO:0042493|GO:0009611|GO:0007399|GO:0042734|GO:0016021	NM_017215///NM_001035233	GGAAAGTCAGCTGACTGCAGTGTTGAGGAAGAACCTTGGAAACGTGAAAAATAATGACCC///AACTCTAATCAGTGTGTCAATGCCGCACACAACTCTGTCGTAATAGATGAGTGCAAGGTA	NP956238///TC576360	Rn.10240
	A_64_P162272	0.00595793	1.15734e-05	1.65383	down	200.83	178.699	177.376	273.418	257.14	258.075	-0.435942	-0.445961	-0.375029	0.271568	0.323362	0.325562	chr5	+	false									TAGCTTATCTCTCCCCGCAGATGAGGTGACCATGAAGGAGATGGGGAGGAACCAGCAGCT
Npy	A_42_P771373,A_64_P137042|24604	0.00595793	3.36373e-06	2.10028	down	10225.8	9102.52	7932.66	18600.3	17662.5	16592.8	-0.888671	-0.910322	-1.00726	0.107231	0.173931	0.124339	chr4	+	false	Rattus norvegicus neuropeptide Y (Npy), mRNA [NM_012614]	ENSRNOT00000013145	24604	NM_012614	neuropeptide Y		GO:0008343|GO:0007631|GO:0001664|GO:0021987|GO:0031841|GO:0032100|GO:0021954|GO:0007268|GO:0045776|GO:0005615|GO:0031175|GO:0004983|GO:0050909|GO:0005179|GO:0007218|GO:0008217	NM_012614	TTCCGACCCATTTCCCTTGTTGTCGTTGTATATATGTGTGTTTAAATAAAGTATCATGCA///CTGAGACACTGATTTCAGATCTCTTAATGAGAGAAAGCACAGAAAATGCCCCCAGAACAA	TC628884	Rn.9714
Mid1ip1	A_44_P238204|404280	0.00595793	5.86514e-06	1.81109	down	21700.7	20805.1	19411.5	37838.2	33625	33297	-0.790732	-0.72004	-0.702119	0.139829	0.0874891	0.130372	chrX	-	false	Rattus norvegicus MID1 interacting protein 1 (Mid1ip1), mRNA [NM_206950]	ENSRNOT00000004305	404280	NM_206950	MID1 interacting protein 1		GO:0006629|GO:0051351|GO:0051258|GO:0005737|GO:0045723|GO:0015630|GO:0005874|GO:0007026|GO:0005634|GO:0008022|GO:0046890|GO:0005829	NM_206950	CTGACATTCTATCTGTGTTGTACGTAGAATGATGAAGGGCTCCACTGTTGTTATATGTCT	TC576858	Rn.8267
Gjb2	A_42_P489764|394266	0.00595793	1.03969e-05	2.56508	up	937.623	832.989	810.667	284.719	299.781	313.605	1.23739	1.2271	1.26615	-0.277361	-0.0690203	0	chr15	-	false	Rattus norvegicus gap junction protein, beta 2 (Gjb2), mRNA [NM_001004099]	ENSRNOT00000011711	394266	NM_001004099	gap junction protein, beta 2		GO:0005515|GO:0005243|GO:0007565|GO:0030054|GO:0005886|GO:0007605|GO:0007267|GO:0055085|GO:0016328|GO:0046697|GO:0030539|GO:0005737|GO:0032570|GO:0005921|GO:0005922|GO:0034599|GO:0016021|GO:0032355	NM_001004099	CAACAGGGGACACTTCTTCCTGCCAAGAATGTCGTTGGGAAGCCATTCTGTAACAATAAA	TC575588	Rn.219269
	A_44_P854356	0.00595793	7.5162e-06	1.68137	up	964.098	888.981	802.251	508.266	458.6	457.057	0.82305	0.865425	0.795093	0.0993414	0.0739155	0.0613995	chr19	+	false	Q6X2J5_9SAUR (Q6X2J5) NADH dehydrogenase subunit 4 (Fragment), partial (6%) [TC646703]								CAGCCTATTCAAAGAAGTCTTGGGACTAAATGAGCATGGAGACCAAATTGCCCTCTTACC	TC646703
Acss2	A_64_P130683|311569	0.00595793	1.08828e-05	2.10684	down	3185.56	2643.49	2440.43	5592.35	5472.98	4844.47	-0.959101	-1.07907	-1.10628	0	0.109996	-0.0291986	chr3	+	false	Rattus norvegicus acyl-CoA synthetase short-chain family member 2 (Acss2), mRNA [NM_001107793]	ENSRNOT00000064013	311569	NM_001107793	acyl-CoA synthetase short-chain family member 2		GO:0008610|GO:0005737|GO:0019542|GO:0005730|GO:0019413|GO:0005634|GO:0003987|GO:0006085|GO:0043231	NM_001107793	GGGGATACCTCTACAGTGGCTGACCCATCTGTCATCAACCATCTCTTCAGTCACCGCTGC	TC596866	Rn.3514
St8sia4	A_44_P170566,A_64_P091024|116696	0.00595793	6.56882e-06	2.7437	down	12.9952	9.79428	8.63391	19.8377	17.4661	17.6981	-0.65532	-0.879687	-0.914939	0.617069	0.649585	0.651771	chr9	-	false	Rattus norvegicus ST8 alpha-N-acetyl-neuraminide alpha-2,8-sialyltransferase 4 (St8sia4), mRNA [NM_053914]	ENSRNOT00000026010	116696	NM_053914	ST8 alpha-N-acetyl-neuraminide alpha-2,8-sialyltransferase 4		GO:0003828|GO:0008373|GO:0007162|GO:0009311|GO:0005794|GO:0006491|GO:0001574|GO:0006486|GO:0016021	NM_053914	CTTAAGAATAAACTGAAAGTGAGGACTGCCTATCCATCACTGAGACTCATTCATGCGGTC///ATTCTACTAGACAGTGGATGTGGAAAGGAGATCGACAGCCACAACTTTGTCATAAGGTGA	NP067840	Rn.234502
Plekhd1	A_42_P787775|500685	0.00595793	8.52878e-06	3.01766	down	992.775	912.365	754.541	2749.2	2108.17	2390.18	-1.59211	-1.55283	-1.771	0.0470409	-0.184507	0.00182056	chr6	+	false	Rattus norvegicus pleckstrin homology domain containing, family D (with coiled-coil domains) member 1 (Plekhd1), mRNA [NM_001127566]	ENSRNOT00000058301	500685	NM_001127566	pleckstrin homology domain containing, family D (with coiled-coil domains) member 1			NM_001127566	TGTTTCGGAGTCAGTGCATCCGAGTGTAAATATAAAACTTTAAGTGTGTCTAAACCTGCA	TC629464	Rn.21179
Scd	A_42_P813567|83792	0.00595793	1.05953e-05	1.59942	down	75547	71477.8	66938.3	114259	104635	97380.3	-0.663847	-0.64691	-0.625395	0.048254	0.048254	0	chr1	+	false	Rattus norvegicus stearoyl-CoA desaturase (delta-9-desaturase) (Scd), mRNA [NM_031841]	ENSRNOT00000075397	83792	NM_031841	stearoyl-CoA desaturase (delta-9-desaturase)		GO:0005506|GO:0042552|GO:0004768|GO:0005789|GO:0006633|GO:0016021	NM_031841	GGGATCCTCAGCAGAGGAGTATTTAAGTCCTGCACATTTTTATAGTAACCGTCCACCATG	TC596239	Rn.83595
Itga1	A_42_P463754|25118	0.00595793	9.02953e-06	2.78981	down	76.5831	66.3227	52.9883	152.056	140.494	140.352	-1.16111	-1.17886	-1.43971	0.203892	0.234076	0.222864	chr2	-	false	Rattus norvegicus integrin, alpha 1 (Itga1), mRNA [NM_030994]	ENSRNOT00000016353	25118	NM_030994	integrin, alpha 1		GO:0043005|GO:0008285|GO:0005518|GO:0046872|GO:0000187|GO:0043525|GO:0042311|GO:0043204|GO:0007155|GO:0070062|GO:0008305|GO:0001669|GO:0019903|GO:0030593|GO:0005102|GO:0042059|GO:0045178|GO:0016020|GO:0007229|GO:0060326|GO:0048812|GO:0032516|GO:0045123|GO:0045121|GO:0009897	NM_030994	CGGGGCTACTGCTGCTAATGCTCCTTATATTGGCTCTGTGGAAGATTGGATTCTTCAAAA	TC574064	Rn.91044
Csmd1	A_64_P019355,A_64_P019350|364634	0.00595793	5.90911e-06	1.9545	down	23.6773	19.7987	17.521	30.5627	24.361	27.2463	-0.715536	-0.764877	-0.788255	0.237503	0.138673	0.255566	chr16	+	false	Rattus norvegicus CUB and Sushi multiple domains 1 (Csmd1), mRNA [NM_001037327]	ENSRNOT00000057897	364634	NM_001037327	CUB and Sushi multiple domains 1			NM_001037327	ATGATACAAACTTAAAACCCACAGAGGCCAAGGCTGTGAGGTTTGACACGACTCTGAACA///CCAGACTGCATCATGGTATTTAAAACCAACATACAATATTGAGCGGCACTCTCAGTTGAG	TC573588	Rn.137916
Cgn	A_44_P447907|310655	0.00595793	8.96107e-06	2.04467	down	8.40887	8.13302	7.58323	11.34	11.1366	9.82064	-0.946359	-0.927472	-0.871472	0.0452745	0.213177	0.0918441	chr2	-	false	PREDICTED: Rattus norvegicus cingulin (Cgn), transcript variant X3, mRNA [XM_006224212]	ENSRNOT00000028440	310655	XM_006224212	cingulin		GO:0043296|GO:0003774|GO:0016459|GO:0005923	XM_006224212	AGCTCCAAGCCCGGATCAAATCCTTGGAAAAGGACTCCTGGCGAAAAGCTTCCCGGTCAG	TC611596	Rn.223664
Anks4b	A_42_P533865|687561	0.00595793	8.07481e-06	2.65731	down	9.24962	8.70895	8.32459	18.5099	13.1267	14.3764	-1.13973	-1.12553	-1.04415	0.437476	0.169738	0.313283			false	Rattus norvegicus ankyrin repeat and sterile alpha motif domain containing 4B (Anks4b), mRNA [NM_001127650]	ENSRNOT00000075035	687561	NM_001127650	ankyrin repeat and sterile alpha motif domain containing 4B		GO:0005886	NM_001127650	TTCTGTGTAGGCCAAAGGCTCTTACTACTCTGAAGCCCAAAGCTCGACTTAAATGGATCT	TC586451	Rn.216488
Sele	A_44_P291264,A_64_P019555|25544	0.00595793	8.29149e-06	2.71497	down	4.89491	6.38111	6.67295	9.48966	9.99321	8.1072	-0.416939	-0.405484	-0.400784	0.934001	1.20366	0.961936	chr13	+	false	Rattus norvegicus selectin E (Sele), mRNA [NM_138879]	ENSRNOT00000030677	25544	NM_138879	selectin E		GO:0048471|GO:0007202|GO:0050900|GO:0005615|GO:0050901|GO:0003674|GO:0006954|GO:0070492|GO:0043274|GO:0007159|GO:0033691|GO:0007155|GO:0034097|GO:0007157|GO:0070555|GO:0030029|GO:0005575|GO:0005905|GO:0005901|GO:0002687|GO:0030863|GO:0045121|GO:0016021|GO:0002092|GO:0004888	NM_138879	AAAGTGTCCCAACTTCTGAATTAACTCGTTAAAGAAATTTCTTGAAAGGTCCTTGCTGAT///ACCTCACTTCTGACATTGTCCTCATTGATCTACGTGTTGAAGAGATTCTTTTGGAAGAAA	TC574410	Rn.10359
Csf1r	A_64_P351634,A_44_P257582|307403	0.00595793	8.89807e-06	2.51355	up	132.891	123.99	128.183	45.5791	40.7182	36.3516	1.16714	1.23961	1.36191	-0.0404844	0	-0.180022	chr18	+	false	Rattus norvegicus colony stimulating factor 1 receptor (Csf1r), mRNA [NM_001029901]	ENSRNOT00000049357	307403	NM_001029901	colony stimulating factor 1 receptor		GO:0008284|GO:0071902|GO:0005886|GO:0008283|GO:0061098|GO:0008360|GO:0019221|GO:0045124|GO:2000147|GO:0042803|GO:0031529|GO:0005622|GO:2000249|GO:0003674|GO:0046777|GO:0006954|GO:0070374|GO:0090197|GO:0030097|GO:0038145|GO:0030335|GO:0036006|GO:0009986|GO:0048015|GO:0042517|GO:0019903|GO:0046488|GO:0030316|GO:0045672|GO:0018108|GO:0005575|GO:0005524|GO:0045217|GO:0043235|GO:0019955|GO:0071345|GO:…	NM_001029901	GATACCTGTGAACGGCTCTGATGTCCTGCTCTGTGATGTCTCTGGGTATCCTCAGCCCAA///GGAGATTTTCTCACTTGGTCTGAACCCCTACCCAGGCATCTTAGTGAACAACAAGTTCTA	TC583316///TC581419	Rn.72599
Aifm3	A_64_P062786,A_64_P071006|303786	0.00595793	1.16006e-05	2.81184	down	96.9244	96.0466	88.834	225.319	233.42	196.369	-1.07705	-0.883558	-0.955196	0.48221	0.670685	0.405851	chr11	-	false	Rattus norvegicus apoptosis-inducing factor, mitochondrion-associated 3 (Aifm3), nuclear gene encoding mitochondrial protein, mRNA [NM_001013977]	ENSRNOT00000040978	303786	NM_001013977	apoptosis-inducing factor, mitochondrion-associated 3		GO:0005739|GO:0051537|GO:0005783|GO:0050660|GO:0016491|GO:0005743|GO:0097194|GO:0045454|GO:0005634|GO:0046872	NM_001013977	CTTGCCTGGAGGAACAATCGGAAAGTGAACATCCCACACTGGCAGATGGCTCATGCCCAG///TGAAAAAGCCCACTCAGTATCTGTGGTAGAGCTGGAGGAGACGCCCTTCCGCAGGTTCCT	TC613392///TC592323	Rn.138718
Scd4	A_64_P091935|499358	0.00595793	9.3046e-06	1.80842	down	3355.95	2922.79	2634.97	5051.69	4768.53	4800.29	-0.83909	-0.891907	-0.950193	-0.0766468	-0.0412416	0.000880241	chr1	+	false	Protein Scd4 [Source:UniProtKB/TrEMBL;Acc:D3ZNA4] [ENSRNOT00000017834]	ENSRNOT00000017834	499358	XM_574671	stearoyl-coenzyme A desaturase 4		GO:0005506|GO:0005783|GO:0004768|GO:0006633|GO:0016021	XM_574671	TTCACCACGTTCTTCATTGACTGCATGGCTGCCCTGGGCCTGGCTTATGACCGGAAGAGA
Cort	A_44_P345298|25305	0.00595793	1.01557e-05	16.7836	down	352.604	338.831	189.421	4835.09	4411.72	3395.05	-2.89292	-2.78824	-3.58853	1.10094	1.0982	0.738112	chr5	-	false	Rattus norvegicus cortistatin (Cort), mRNA [NM_012835]	ENSRNOT00000072014	25305	NM_012835	cortistatin		GO:0001664|GO:0007218|GO:0045187|GO:0005576|GO:0005184|GO:0007193	NM_012835	CCCACACCGGGATAAAAAGCCCTGCAAGAACTTCTTCTGGAAAACCTTCTCCTCGTGCAA	TC608366	Rn.10490
	A_64_P053312	0.00595793	4.53159e-06	1.99942	down	4.49666	6.13586	6.35603	6.84417	6.35658	5.31457	-0.0338441	-0.00537968	-0.011819	0.986526	1.04928	0.911905	chr2	+	false									AAACTCTTCATCAGCACAGGCAGAAGTGTCAACCTCAAAGGTAAGGAGTTTCTCTCCACA
Slco2b1	A_44_P128007|140860	0.00595793	2.9114e-06	2.62297	up	59.8445	50.7193	51.0636	15.4243	15.2784	13.9599	1.28308	1.2515	1.3472	-0.192151	0	-0.0996618	chr1	-	false	Rattus norvegicus solute carrier organic anion transporter family, member 2b1 (Slco2b1), mRNA [NM_080786]	ENSRNOT00000024281	140860	NM_080786	solute carrier organic anion transporter family, member 2b1		GO:0001889|GO:0071718|GO:0016324|GO:0015347|GO:0015721|GO:0008514|GO:0016021|GO:0015125	NM_080786	CTTTGTAGCTAAGACCTGATACTGTCATAGCCAAGTCATGGGTGACCTCTGTTTCTCTGA	TC574129	Rn.44538
Hoxd3	A_64_P139744|288152	0.00595793	4.41863e-06	4.24892	up	21.1681	22.9676	16.4984	2.57385	2.74901	2.48257	1.95767	2.30886	1.96925	0	-0.0104152	-0.0150932	chr3	+	false	Rattus norvegicus homeo box D3 (Hoxd3), mRNA [NM_001271038]		288152	NM_001271038	homeo box D3		GO:0003700|GO:0051216|GO:0005634|GO:0007275|GO:0048704|GO:0030878|GO:0009952|GO:0006351|GO:0010628|GO:0043565|GO:0021615|GO:0007160|GO:0007219|GO:0045666	NM_001271038	AAACTGACACATCTGTAGCGGTTGCCGCCGGCCTGGCGCAATTACCTCTCTGGTTTTGGT		Rn.223085
Ddx43	A_64_P032375|682138	0.00595793	1.1315e-05	2.1707	down	26.4703	20.2532	19.5902	35.6218	30.5371	33.6256	-0.838994	-1.04365	-0.933302	0.161982	0.138517	0.238032			false	PREDICTED: Rattus norvegicus DEAD (Asp-Glu-Ala-Asp) box polypeptide 43 (Ddx43), mRNA [XM_001060057]	ENSRNOT00000072933	682138	XM_001060057	DEAD (Asp-Glu-Ala-Asp) box polypeptide 43		GO:0008026|GO:0005622|GO:0003723|GO:0005524	XM_001060057	CAGAGGAACTTGTCTTAATGGCTGAGAGATACAAGGCAAACAAACTAAAAAGAGAGATGG
Fas	A_44_P463745,A_64_P131736|246097	0.00595793	6.99852e-06	2.09115	down	58.2001	50.3944	49.0063	96.2272	75.9301	84.5965	-1.14978	-1.13998	-1.09355	0	-0.163182	-0.0272508	chr1	+	false	Rattus norvegicus Fas cell surface death receptor (Fas), mRNA [NM_139194]	ENSRNOT00000025928	246097	NM_139194	Fas cell surface death receptor		GO:0005515|GO:0010467|GO:0019724|GO:0043627|GO:0031265|GO:0031264|GO:0042698|GO:0097049|GO:0007283|GO:0051402|GO:0048536|GO:0042802|GO:0045619|GO:0010035|GO:0042127|GO:0032496|GO:0051260|GO:0043029|GO:0070062|GO:0010940|GO:0071285|GO:0032464|GO:0009986|GO:0007568|GO:0009636|GO:0051384|GO:0070848|GO:0033209|GO:0005031|GO:0045121|GO:0009897|GO:0002377|GO:0004888|GO:0008625|GO:0048471|GO:0031104|GO:…	NM_139194	TTCGTGAAACCGACAACAACTGCTCAGAAGGGTTATATCAAGTGGGCCCATTTTGCTGTC///TGCATTAGAATTTTATACCAGGAGCTGGGAGGTAACTCAGTAGTAAATTACCTTCAAGCA	TC580060///TC585480	Rn.162521
Tlcd1	A_64_P059964|287472	0.00595793	1.03437e-05	1.96358	down	2457.13	2047.38	1919.6	4114.74	3527.83	3777.89	-0.864308	-0.969812	-0.98633	0.0458746	-0.0335045	0.087637	chr10	-	false	Rattus norvegicus TLC domain containing 1 (Tlcd1), mRNA [NM_001013858]	ENSRNOT00000016840	287472	NM_001013858	TLC domain containing 1		GO:0016021	NM_001013858	TTGTCTTCTGAGCCTGTGATGGAGCCATGTTCCAGGGCAACTAACACCTGTCTAATAAAT	TC578994	Rn.106119
Cpa6	A_44_P372998|312913	0.00595793	6.83482e-06	3.40881	down	6.19624	6.34076	6.65327	13.6256	12.2947	11.6008	-1.00685	-1.31863	-1.30678	0.528246	0.607925	0.539373	chr5	+	false	Rattus norvegicus carboxypeptidase A6 (Cpa6), mRNA [NM_001107900]	ENSRNOT00000007491	312913	NM_001107900	carboxypeptidase A6		GO:0008150|GO:0003674|GO:0008270|GO:0005575|GO:0004181	NM_001107900	ATGGATTGGGCTTATAAAAATGGAATACCCTATTCATTTGCTTTTGAACTTCGAGACACT	TC592943	Rn.16761
Osm	A_64_P133455|289747	0.00595793	2.85128e-06	2.10183	up	128.794	113.064	111.852	50.4174	40.6715	43.5141	0.853331	0.839663	0.899968	-0.151045	-0.269647	-0.201291	chr14	+	false	Rattus norvegicus oncostatin M (Osm), mRNA [NM_001006961]	ENSRNOT00000035591	289747	NM_001006961	oncostatin M		GO:0005147|GO:0042506|GO:0008284|GO:0042503|GO:0009408|GO:0042508|GO:2001235|GO:0050731|GO:0005125|GO:0005615|GO:0046888|GO:0006955|GO:0033138|GO:0045944|GO:0005900|GO:0007422|GO:0043410|GO:0048266|GO:0045835|GO:0008083|GO:0040008	NM_001006961	AGATCAAGATAGACAGCTGCCGCTTCCTCTGGGGCTACCATCGCTTCATGGGTTCAGTGG	TC581918	Rn.127158
Prex2	A_64_P076092|312912	0.00595793	2.01258e-06	1.93167	down	344.702	309.194	301.075	588.606	512.098	522.291	-0.978448	-0.977068	-0.946922	0.0159636	-0.0490217	-0.0198402	chr5	-	false	Rattus norvegicus phosphatidylinositol-3,4,5-trisphosphate-dependent Rac exchange factor 2 (Prex2), mRNA [NM_001107899]	ENSRNOT00000064774	312912	NM_001107899	phosphatidylinositol-3,4,5-trisphosphate-dependent Rac exchange factor 2		GO:0035556|GO:0048813|GO:0008344|GO:0032314|GO:0007186|GO:0032855|GO:0030675|GO:0030676	NM_001107899	TAAGACTTTTCTTACTCTTGTCCTATGTACTCCCTGGCCATGAAAACACTCCAGCAGGCA	TC599354	Rn.229579
Slc13a5	A_44_P493911|266998	0.00595793	6.56033e-06	3.35468	down	150.831	153.24	144.387	411.641	427.227	456.253	-1.87567	-1.68107	-1.70264	-0.163556	0.0300131	0.112702	chr10	-	false	Rattus norvegicus solute carrier family 13 (sodium-dependent citrate transporter), member 5 (Slc13a5), mRNA [NM_170668]	ENSRNOT00000020043	266998	NM_170668	solute carrier family 13 (sodium-dependent citrate transporter), member 5		GO:0071422|GO:0016323|GO:0015746|GO:0015141|GO:0015744|GO:0015142|GO:0006842|GO:0035674|GO:0015137|GO:0017153|GO:0016021|GO:0005343	NM_170668	CTCCTGACCATACTGTCGAAGGCTTGCTCTTGTCAAATACTCTGTCTGCTATGGAAAGTT	TC574553	Rn.107996
Crhbp	A_44_P104054|29625	0.00595793	4.71475e-06	5.8923	down	31.0869	25.8675	18.3742	122.458	97.5838	97.5655	-1.85614	-1.9276	-2.28718	0.656167	0.485241	0.464166	chr2	-	false	Rattus norvegicus corticotropin releasing hormone binding protein (Crhbp), mRNA [NM_139183]	ENSRNOT00000024191	29625	NM_139183	corticotropin releasing hormone binding protein		GO:0005783|GO:0051424|GO:2000310|GO:0031045|GO:0005634|GO:0005615|GO:0030425|GO:0005622|GO:0045055|GO:0006954|GO:0035865|GO:0071392|GO:0071356|GO:0001963|GO:0043196|GO:0071277|GO:0007610|GO:0043204|GO:0043679|GO:0051460|GO:0030141|GO:0042277|GO:0007565|GO:0005794|GO:0005771|GO:0005874|GO:0071391|GO:0071314|GO:0033554|GO:0035690|GO:0097211|GO:0002125|GO:0009755|GO:0050795|GO:0048149|GO:0051459|GO:…	NM_139183	AGATGAAAATTAGCTGCGACAATGCTGTGGTGAGGATGGTCTCCAGTGGAAAACACATGA	TC580076	Rn.34568
Mcpt1l2	A_44_P197663|408238	0.00595793	8.80998e-06	2.55252	up	497.633	482.26	432.284	167.188	171.198	145.73	1.16569	1.27753	1.18464	-0.191901	0	-0.23601	chr15	+	false	PREDICTED: Rattus norvegicus mast cell protease 1-like 2 (Mcpt1l2), mRNA [XM_006221955]		408238	XM_006221955	mast cell protease 1-like 2		GO:0004252	XM_006221955	CAATTTGAGTTGACTCCTGCTGTGGATGTAGTTCCTCTGCCCAGTCCTTCTGAATTTATA
Gp5	A_64_P098324|25259	0.00595793	2.83809e-06	2.07586	up	287.478	249.726	230.719	114.115	102.617	98.8639	1.0808	1.02337	0.981461	0	-0.00269794	-0.0727911	chr11	+	false	Rattus norvegicus glycoprotein V (platelet) (Gp5), mRNA [NM_012795]	ENSRNOT00000040884	25259	NM_012795	glycoprotein V (platelet)		GO:0010544|GO:0009986|GO:0007160|GO:0007596|GO:0005518|GO:0016021|GO:0007155	NM_012795	TTTGTAAAATCGCTACTGCTTTCTAGCCTGGCCTGGTTTTCCTCCTCTGTTGTTAGGTTC	TC577518	Rn.138111
Adssl1	A_44_P355073|684425	0.00595793	8.62776e-06	2.26254	down	4.88706	6.45657	6.80415	7.99526	6.99958	7.82842	-0.0522784	-0.014086	0.00472116	1.1031	1.08392	1.28516			false	PREDICTED: Rattus norvegicus adenylosuccinate synthase like 1 (Adssl1), transcript variant X2, mRNA [XM_001072867]	ENSRNOT00000073073	684425	XM_001072867	adenylosuccinate synthase like 1		GO:0046040|GO:0000287|GO:0006531|GO:0009168|GO:0014850|GO:0003924|GO:0004019|GO:0044208|GO:0005525|GO:0035690|GO:0042803|GO:0006184|GO:0071257|GO:0005737|GO:0006167|GO:0051015|GO:0042594|GO:0006163|GO:0006541	XM_001072867	ACATACTGGATGTCCTGAGCGAGATTAAAGTTGGTATCTCCTACAAGCTCAACGGGAAGA	TC587757	Rn.216598
Pi15	A_64_P153916|301489	0.00595793	5.97638e-06	4.0291	down	12.474	9.1744	10.5913	31.8088	25.9313	28.8207	-0.838541	-1.0984	-0.711861	1.14567	1.06621	1.17069	chr5	-	false	Rattus norvegicus peptidase inhibitor 15 (Pi15), mRNA [NM_001106917]	ENSRNOT00000023899	301489	NM_001106917	peptidase inhibitor 15		GO:0008233|GO:0005576	NM_001106917	TGTACTGACAATCTGTGCTTTCCAGGGGTAACAACAAACTACCTGTACTGGTTTAAATAA		Rn.109878
Sst	A_64_P067749|24797	0.00595793	5.84309e-06	3.25034	down	10640.9	10418.8	7801.8	31337.4	28434.9	25831.2	-1.27578	-1.16257	-1.4759	0.432982	0.420012	0.334534	chr11	+	false	Rattus norvegicus somatostatin (Sst), mRNA [NM_012659]	ENSRNOT00000002519	24797	NM_012659	somatostatin		GO:0030334|GO:0009408|GO:0005179|GO:0042493|GO:0043025|GO:0010243|GO:0001101|GO:0048545|GO:0006972|GO:0043200|GO:0005615	NM_012659	TAGACCCTGCGTTAGAAATTGAAGACTGTAAATACAAAATAAAATTATGGTGAAATTATG	TC593201	Rn.34418
Mybph	A_44_P385066|83708	0.00595793	6.57101e-06	2.23058	down	23.4933	21.3771	17.8162	35.8006	28.4846	32.9023	-1.00468	-0.922917	-1.03656	0.199812	0.072979	0.235309	chr13	+	false	Rattus norvegicus myosin binding protein H (Mybph), mRNA [NM_031813]	ENSRNOT00000046854	83708	NM_031813	myosin binding protein H		GO:0032982|GO:0007155	NM_031813	CACTCCTGGCTATAGCACGCAGCTTTTCTGCAGCGTCCGAGCGTCACCTAAGCCTAAGAT	TC577245	Rn.23666
LOC681458	A_64_P154537|681458	0.00595793	8.2713e-06	1.89082	down	368.186	306.63	316.546	586.494	544.422	518.924	-0.929203	-1.0479	-0.934981	-0.046051	-0.0205212	-0.0884705	chr1	-	false	stearoyl-coenzyme A desaturase 3 [Source:MGI Symbol;Acc:MGI:1353437] [ENSRNOT00000018090]	ENSRNOT00000018090	681458	XM_001056911	similar to stearoyl-coenzyme A desaturase 3			XM_001056911	TATCGCCCCTACGACAAGAACATTGATCCCCGGGAGAATGCCCTGGTTTCCTTGGGGACT
	A_64_P004889	0.00595793	5.87235e-06	4.68965	up	30.3189	26.3413	21.3292	4.05028	3.11047	2.63883	2.35612	2.35965	2.18929	0.305565	0	-0.0889507			false									CCGTGTCTCTGTTAATGCAAACTGTTCCTTTCACACTGTGACTTGCTTTTATCTTTCCCT
	A_64_P110349	0.00595793	9.63675e-06	1.81264	up	219.528	188.869	189.777	95.7794	92.0104	88.939	0.87867	0.825821	0.90029	-0.0414662	0.0727024	-0.000733852	chr10	-	false									CATCTGGACATTCTGCCTTTCTTAGCACATGCTCCCCATTGGCCTCAGCCTCTGTGTTAG
	A_64_P142831	0.00595793	7.2996e-06	2.33232	up	95.2556	74.6305	75.7119	28.3104	26.9382	25.4861	1.22576	1.04649	1.13189	-0.144811	-0.00532436	-0.111021			false									ATCACAACTCCTGCTTCCAGTGGGATGGCTTGTTCTCAGACCCCAGAGCCTGTCCTCAGA
	A_64_P150127	0.00595793	1.12314e-05	1.78426	up	278.047	247.368	254.358	134.56	118.658	118.776	0.768192	0.763641	0.875712	0	-0.0426121	-0.0558114	chr5	-	false									TGTCAGTTCTGTGGACAGCATAGCATGTCTCCTGGCTCCCCAGGTTGGTCCCAGTACAAG
	A_64_P070554	0.00595793	7.85602e-06	1.67274	down	298.05	254.445	246.066	420.102	379.676	376.335	-0.223715	-0.300318	-0.280051	0.480189	0.473526	0.468849	chr6	+	false	Rattus norvegicus similar to Expressed sequence AI324246 (LOC314337), mRNA [XM_234443]			XM_234443					CCAAGCTTCTCACCCTAAAACTTGGAGAGGCTAAGCAGCAGCAGCACAAGAAGCAGGCAG
Accsl	A_44_P553138|690470	0.00595793	5.27018e-06	1.99053	up	19.8606	17.003	14.6426	5.49607	5.50676	4.75141	0.281644	0.267182	0.208235	-0.787827	-0.669627	-0.764936	chr3	-	false	Rattus norvegicus 1-aminocyclopropane-1-carboxylate synthase homolog (Arabidopsis)(non-functional)-like (Accsl), mRNA [NM_001109594]	ENSRNOT00000068585	690470	NM_001109594	1-aminocyclopropane-1-carboxylate synthase homolog (Arabidopsis)(non-functional)-like		GO:0009058|GO:0030170|GO:0003824	NM_001109594	TCTGCCATGAAAGCTTTCGGCTACCACCATAGTGTCTCTGGCATCATTCAATACAAGCTA		Rn.101707
	A_64_P069272	0.00595793	8.31691e-06	1.84102	up	46.4444	41.2403	36.5861	18.0848	15.4319	14.3303	0.707297	0.772637	0.690228	-0.120677	-0.132099	-0.218583	chrUn	-	false	Rattus norvegicus similar to putative protein kinase (LOC308211), mRNA [XM_218001]			XM_218001					CCTGAAAACCTGATATTTAAAGAGCATCTGCCCCACTTTTCACAAGGTCCTGATGTGTCT
LOC102553599	A_64_P058286|102553599	0.00595793	1.0184e-05	1.72082	up	196.427	185.09	178.987	98.7782	86.5697	88.6688	0.715492	0.798441	0.824659	-0.00224876	-0.00845766	0	chr6	-	false	PREDICTED: Rattus norvegicus zinc finger protein DPF3-like (LOC102553599), transcript variant X2, mRNA [XM_006240305]		102553599	XM_006240305	zinc finger protein DPF3-like			XM_006240305	CAGAGGGAACCTGGCATATTTGAAGAGCAATCCAGCCCCTGCTCTGTGGAACCTTCCTCA
Myoc	A_42_P547246|81523	0.00608905	1.20884e-05	3.05262	down	187.691	177.211	133.824	452.488	415.219	431.794	-1.05874	-0.971874	-1.32243	0.466805	0.481927	0.528377	chr13	+	false	Rattus norvegicus myocilin, trabecular meshwork inducible glucocorticoid response (Myoc), mRNA [NM_030865]	ENSRNOT00000004386	81523	NM_030865	myocilin, trabecular meshwork inducible glucocorticoid response		GO:0051897|GO:0005783|GO:0038031|GO:0035024|GO:0022011|GO:0038133|GO:0005743|GO:0005741|GO:0021675|GO:0051894|GO:0005615|GO:0031175|GO:0005109|GO:0005758|GO:0003674|GO:0005737|GO:1900026|GO:0051901|GO:0043408|GO:0001968|GO:0070062|GO:0035748|GO:0032027|GO:0005791|GO:0030971|GO:0005794|GO:0030335|GO:0005578|GO:0014734|GO:0014068|GO:0031410|GO:0001649|GO:0051497|GO:0031012|GO:0060348|GO:0005929|GO:…	NM_030865	ACCACTCCTGTGGTTAGAACTGCTCCTGCAGTATTTACTCCAGTTTCTAAGGCTACAGAT	TC576427	Rn.30051
Scd1	A_64_P085530|246074	0.0063472	1.36779e-05	4.98831	down	2171.58	2069.99	1354.9	8946.38	8509.09	7716.18	-2.19735	-2.12156	-2.63959	0	0.0535641	-0.0564003	chr1	-	false	Rattus norvegicus stearoyl-Coenzyme A desaturase 1 (Scd1), mRNA [NM_139192]	ENSRNOT00000018447	246074	NM_139192	stearoyl-Coenzyme A desaturase 1		GO:0008610|GO:0050872|GO:0005506|GO:0050873|GO:0050830|GO:0005783|GO:0004768|GO:0030176|GO:0006633|GO:0034435|GO:0044130|GO:0043231	NM_139192	GCCAAAGTGCAAGCCTACCTACTCACTGCCATAAAAACTATTCAGGAAACCTTTTCCTGG	TC631495	Rn.1023
Slc7a10	A_44_P1042754|114518	0.0063472	1.40594e-05	1.95424	down	582.712	517.976	457.349	930.413	925.302	851.729	-0.833403	-0.859141	-0.968399	0.0383854	0.157504	0.0429916	chr1	+	false	Rattus norvegicus solute carrier family 7 (neutral amino acid transporter light chain, asc system), member 10 (Slc7a10), mRNA [NM_053726]	ENSRNOT00000015205	114518	NM_053726	solute carrier family 7 (neutral amino acid transporter light chain, asc system), member 10		GO:0015804|GO:0015194|GO:0042942|GO:0042941|GO:0015825|GO:0015175|GO:0042945|GO:0016021|GO:0030425	NM_053726	CCTTAGCAATGCCCTGCTAGCTTCTCCAGAAAAGTCTGTAAATAAACAGGGCTGGTTGTT		Rn.128083
Epas1	A_44_P177807|29452	0.0063472	1.35091e-05	2.49744	down	413.94	453.724	382.211	947.042	906.09	899.157	-1.46842	-1.18424	-1.36782	-0.0673924	0.00541878	0.00284863	chr6	+	false	Rattus norvegicus endothelial PAS domain protein 1 (Epas1), mRNA [NM_023090]	ENSRNOT00000034991	29452	NM_023090	endothelial PAS domain protein 1		GO:0003700|GO:0006366|GO:0030324|GO:0005634|GO:0030154|GO:0042415|GO:0005737|GO:0045944|GO:0046983|GO:0048469|GO:0043129|GO:0004871|GO:0006979|GO:0048625|GO:0030097|GO:0035035|GO:0005667|GO:0001666|GO:0046982|GO:0071456|GO:0001892|GO:0043619|GO:0001525|GO:0003677|GO:0006351|GO:0043565|GO:0001077|GO:0002027|GO:0001974|GO:0030218|GO:0007005|GO:0007601|GO:0008134	NM_023090	CCTGACAAGACCGTCAGTGCAAGCATGGCTCCTGATGAATTCACCCAAAAATCCATGAGA	TC575088	Rn.55138
Gfra1	A_44_P107308|25454	0.0063472	1.42971e-05	1.87162	down	201.462	181.57	181.772	312.726	284.132	310.573	-0.919921	-0.909314	-0.826844	-0.018857	-0.0270376	0.102686	chr1	-	false	Rattus norvegicus GDNF family receptor alpha 1 (Gfra1), mRNA [NM_012959]	ENSRNOT00000066428	25454	NM_012959	GDNF family receptor alpha 1		GO:0005515|GO:0030424|GO:0005886|GO:0001822|GO:0007568|GO:0031225|GO:0005615|GO:0031175|GO:0007399|GO:0043235|GO:0005178|GO:0016477|GO:0030182|GO:0043025|GO:0004872|GO:0008584|GO:0009897|GO:0070062	NM_012959	GTGTCGGGTAGCACACACCTCTGTCTTTCTGATAGTGATTTCGGAAAGGATGGTCTCGCT	NP066226	Rn.88489
	A_64_P135984	0.0063472	1.3312e-05	1.97778	down	223.432	220.702	202.422	389.703	345.817	379.19	-0.65786	-0.514393	-0.57732	0.377487	0.346464	0.478128	chr9	+	false									GCAAAAAAGGAAGAATCCGAGGAGTCGGAAGACGACGTGGGCATCGGTCTTTTTGACTAA
	A_64_P036233	0.0063472	1.39375e-05	1.71557	down	2188.11	2029.3	1803.29	3249.16	3050.38	3100.26	-0.78075	-0.743589	-0.837873	-0.0569601	-0.00190163	0.0327044	chr18	+	false	Q3U6G1_MOUSE (Q3U6G1) Bone marrow macrophage cDNA, RIKEN full-length enriched library, clone:I830125G18 product:biliverdin reductase B (flavin reductase (NADPH)), full insert sequence, partial (78%) [TC609126]								AGGGCCACTTCATGCTTCTGTGCCTCACCGCCCATGAGTAAGACAGACACAAGACCTACC	TC609126
Pygm	A_44_P523853|24701	0.0063472	1.37869e-05	2.66088	down	282.657	234.37	216.61	561.073	610.392	525.436	-1.08531	-1.20401	-1.25059	0.133343	0.39165	0.170817	chr1	+	false	Rattus norvegicus phosphorylase, glycogen, muscle (Pygm), mRNA [NM_012638]	ENSRNOT00000028636	24701	NM_012638	phosphorylase, glycogen, muscle		GO:0001666|GO:0010033|GO:0016208|GO:0005977|GO:0006874|GO:0008184|GO:0051591|GO:0042803|GO:0005737|GO:0016529|GO:0008144|GO:0030170|GO:0030246|GO:0005980	NM_012638	CTGAGCTTCGGCAGATCATCGAACAGTTAAGCAGTGGCTTCTTCTCCCCTAAACAGCCTG	TC580425	Rn.11238
P4ha3	A_64_P132876|361612	0.00647205	1.48255e-05	2.32209	down	74.5019	70.8922	57.2614	129.775	122.283	121.858	-1.14883	-1.00771	-1.27687	0.0385165	0.099319	0.0750194	chr1	+	false	Rattus norvegicus prolyl 4-hydroxylase, alpha polypeptide III (P4ha3), mRNA [NM_198775]	ENSRNOT00000046943	361612	NM_198775	prolyl 4-hydroxylase, alpha polypeptide III		GO:0016222|GO:0031418|GO:0005506|GO:0005783|GO:0005788|GO:0004656|GO:0019511|GO:0016702	NM_198775	TGGATACACGAGTATGGACAGGAATTCCGAAGACCCTGCGACACCAATCCTGAAGACTGA	TC577668	Rn.229162
Glipr2	A_64_P144587,A_43_P19341|679819	0.00670812	1.58784e-05	2.44784	down	127.4	125.652	109.538	270.756	215.274	256.381	-1.04302	-0.882421	-1.02476	0.350581	0.16892	0.404822	chr5	+	false	PREDICTED: Rattus norvegicus GLI pathogenesis-related 2 (Glipr2), transcript variant X2, mRNA [XM_006225276]///PREDICTED: Rattus norvegicus GLI pathogenesis-related 2 (Glipr2), transcript variant X1, mRNA [XM_001054584]	ENSRNOT00000019916	679819	XM_006225276///XM_001054584	GLI pathogenesis-related 2		GO:0000139|GO:0010718|GO:0005576|GO:0070374|GO:0010634|GO:0042803|GO:0070062	XM_006225276///XM_001054584	TGTGTTTACCTGTGAGCATCTCCTGTGACAGCTGCACTTGAGCTCATTCTGATTAAAGGA///CATGGGCAAATCAGCTTCCAAACAGTTTAATAATGAGGTCCTGAAGGCCCACAACGAGTA	TC625589	Rn.210782
	A_44_P112527	0.00670812	1.56355e-05	1.7256	up	871.37	751.947	787.337	445.112	398.458	415.452	0.637922	0.587185	0.720142	-0.142632	-0.158218	-0.115205	chr8	+	false	multiple EGF-like-domains 11 [Source:MGI Symbol;Acc:MGI:1920951] [ENSRNOT00000058007]	ENSRNOT00000058007		XM_006226438				XM_006226438	ATTATGGACAAAGGCTTCAAAGATTACATGAAAGAATCTGTGTGCAGTTCTAGTACTTGC	TC623996
H19	A_44_P342289|309122	0.00673372	1.62487e-05	13.0373	down	979.982	1232.61	992.048	11665	10162.5	16585.6	-4.23197	-3.74483	-3.98493	-0.493144	-0.550303	0.195444	chr1	-	false	Rattus norvegicus H19, imprinted maternally expressed transcript (non-protein coding) (H19), long non-coding RNA [NR_027324]		309122	NR_027324	H19, imprinted maternally expressed transcript (non-protein coding)		GO:0010468|GO:0008285|GO:0033993|GO:0060231|GO:0009611|GO:0043434|GO:0051384|GO:0005575|GO:0048545|GO:0001701|GO:0001889|GO:0003674|GO:0007519|GO:0031667	NR_027324	CTTGCCTAGTCTGGAAGCAGTTCCATCATAAAGTGTTCAACGCACCTTCCTTCATCCTTT	TC643970	Rn.6171
Csgalnact2	A_44_P520652|297554	0.00673372	1.64532e-05	1.86813	down	41.5696	35.3411	30.6847	50.711	49.6303	46.8727	-0.80744	-0.811488	-0.897327	0	0.149089	0.0394387	chr4	-	false	Rattus norvegicus chondroitin sulfate N-acetylgalactosaminyltransferase 2 (Csgalnact2), mRNA [NM_001106616]	ENSRNOT00000019778	297554	NM_001106616	chondroitin sulfate N-acetylgalactosaminyltransferase 2		GO:0050650|GO:0050651|GO:0032580|GO:0030166|GO:0008376	NM_001106616	TGTTCATCTTTACCGAAAGTACTTACATGGTGATCTTATTGTGATTCGGACTCCAGTTCC	TC613278	Rn.3853
Lamp5	A_44_P398529|362220	0.00683753	1.71117e-05	3.33964	down	23.7404	21.4707	21.1381	58.9568	55.6234	43.1584	-1.77414	-1.70114	-1.57019	0.114377	0.21595	-0.156724	chr3	+	false	Rattus norvegicus lysosomal-associated membrane protein family, member 5 (Lamp5), mRNA [NM_001014183]	ENSRNOT00000007274	362220	NM_001014183	lysosomal-associated membrane protein family, member 5		GO:0032590|GO:0005886|GO:0033116|GO:0031901|GO:0032584|GO:0016021|GO:0055038|GO:0030659|GO:0030425|GO:0010008	NM_001014183	TTGATATCATCTCTGACTTTGTCTTCAGTGAAGAGCATAAATGTCCAGTGGATGAGCGAG	TC577105	Rn.13757
Acsl6	A_64_P152286|117243	0.00683753	1.74223e-05	1.78601	down	749.658	695.853	633.095	1169.97	1151.8	1026.65	-0.772457	-0.740985	-0.803055	0.0442305	0.149504	0	chr10	+	false	Rattus norvegicus acyl-CoA synthetase long-chain family member 6 (Acsl6), mRNA [NM_130739]	ENSRNOT00000030760	117243	NM_130739	acyl-CoA synthetase long-chain family member 6		GO:0001676|GO:0005741|GO:0005634|GO:0042803|GO:0007405|GO:0005739|GO:0048666|GO:0005778|GO:0001666|GO:0032869|GO:0010867|GO:0007584|GO:0010747|GO:0008654|GO:0048545|GO:0005524|GO:0004467|GO:0009629|GO:0016020|GO:0010976|GO:0005789|GO:0006641|GO:0015908|GO:0016021|GO:0019899	NM_130739	CCCGAGCTGAGAGAGTACTTCAAAAAGCAAATAGAAGAGCTGTACTCAATCTCCATGTGA	TC602582	Rn.33697
	A_64_P007178	0.00683753	1.749e-05	2.49925	down	13.8107	13.8591	10.5816	22.0041	21.2642	19.2817	-0.600147	-0.382436	-0.619058	0.727507	0.891727	0.743603	chrUn_random	-	false									TTATAATTCATGTAGATGTCAGGAGAGCTGGAGGCGTGGATCAAGAAGAGAGCCCACTTT
	A_64_P004406	0.00700008	1.8173e-05	2.27699	down	91.537	78.6033	87.0256	158.458	153.816	162.848	-0.875607	-0.909782	-0.703062	0.264902	0.370272	0.437758	chr2	+	false									ATACTGTGGAAAAGTTTCCGCGAACTTGCCACAGAGTGGAAGCGAGTCGGGACGAGCCTG	TC605594
Cacng1	A_64_P064820,A_43_P11994|29658	0.00713894	1.96237e-05	2.13127	up	29.5144	28.9493	25.2014	9.43482	8.15464	8.70644	0.538873	0.746064	0.664284	-0.484258	-0.486906	-0.35476	chr10	-	false	Rattus norvegicus calcium channel, voltage-dependent, gamma subunit 1 (Cacng1), mRNA [NM_019255]	ENSRNOT00000004349	29658	NM_019255	calcium channel, voltage-dependent, gamma subunit 1		GO:0005622|GO:0005245|GO:0070588|GO:0005623|GO:0034765|GO:0070296|GO:0005891	NM_019255	TGAGCTCCTCTACAAACAGTGCACATGGACACAACCCAGACCTGCCCAGGTCAGAGGAAG///ACGGTCTGGATTGAGTACTATTATTCGTGGTCTTTCGCCTGCGCGTGTGCCGGCTTCACT	TC580739	Rn.24079
Gad1	A_64_P084971,A_44_P243102|24379	0.00713894	1.93131e-05	1.66791	down	8486.53	7808.81	6742.92	12436.4	11540.8	11467.7	-0.679563	-0.657089	-0.771272	0.00550175	0.0373602	0.0633316	chr3	+	false	Rattus norvegicus glutamate decarboxylase 1 (Gad1), mRNA [NM_017007]	ENSRNOT00000000008	24379	NM_017007	glutamate decarboxylase 1		GO:0048786|GO:0030424|GO:0044306|GO:0046982|GO:0042493|GO:0045202|GO:0005622|GO:0005739|GO:0005737|GO:0047485|GO:0004351|GO:0030170|GO:0043679|GO:0016595|GO:0042136|GO:0009449|GO:0005938	NM_017007	CAAGTGTTTTTGAAGACATGAAACCCACACTGTGCATTTAGAGTATGCAAGAAGAATATA///TGGAACAGATTACACTTAAGAAGATGCGAGAGATCATTGGATGGTCAAATAAAGATGGTG	TC574544///NP070383	Rn.91245
LOC102557266	A_64_P057369,A_64_P057367|102557266	0.00713894	1.94033e-05	2.87517	down	25.1494	24.3193	17.562	48.3794	39.5723	46.7142	-1.19982	-1.03459	-1.36803	0.319554	0.226429	0.422535	chr1	-	false	PREDICTED: Rattus norvegicus vomeronasal type-2 receptor 26-like (LOC102557266), mRNA [XM_006222984]		102557266	XM_006222984	vomeronasal type-2 receptor 26-like			XM_006222984	AAGATCCACTTCACTAATCCTGTTGGGGACAGAGTAAATATGAATCAAAGAGACAAACTG///TCTGGAGATATGATAGAGTGGGCAAGAGGAAGTACACAGGTACTAACTGTACTCATTTAA
	A_64_P157994	0.00713894	1.90117e-05	1.83074	up	66.999	58.6925	53.4973	26.7553	21.9438	25.303	0.798708	0.806714	0.741131	-0.103364	-0.167371	0	chr6	+	false									AGTCCATTCCATACGAAATCATGGTCTAACGTACACAAAGGAAATAAAGGACCTGGACTG
Pcdhga8	A_64_P107199|364843	0.00738804	2.09974e-05	2.85059	down	9.59922	8.76167	8.88434	19.3342	14.0554	18.0341	-0.844334	-0.868417	-0.699368	0.750485	0.517421	0.853749	chr18	+	false	Rattus norvegicus protocadherin gamma subfamily A, 8 (Pcdhga8), mRNA [NM_001037156]	ENSRNOT00000027009	364843	NM_001037156	protocadherin gamma subfamily A, 8		GO:0016020|GO:0005886|GO:0005509|GO:0016021|GO:0007156	NM_001037156	GATTCCTTATTAACATCCATAGATTTTCATGAGAGTAAGGATGAAGATGCTTGCGCCCCG	TC573859	Rn.8628
	A_64_P074480	0.00738804	2.14367e-05	2.06294	down	5.10895	6.18445	6.43121	7.95041	5.96338	6.07513	-0.527235	-0.611205	-0.614419	0.572541	0.344618	0.464087	chr2	+	false									ATTGGGGAACCCAGGAAGAGAAGGGCCTGGAAGGTTTCCCCTCTAAACAGATCCAGAAAT
Tmem104	A_44_P370892|303670	0.00738804	2.08827e-05	2.69008	up	306.725	231.519	254.597	89.1982	72.085	87.4981	1.17247	0.918768	1.12897	-0.352294	-0.477124	-0.233322	chr10	+	false	Rattus norvegicus transmembrane protein 104 (Tmem104), mRNA [NM_001191655]	ENSRNOT00000055037	303670	NM_001191655	transmembrane protein 104		GO:0008150|GO:0003674|GO:0016021|GO:0005575	NM_001191655	ACACCTTCTGGGTGGCCTTTGTGCTGCTATGGGCTTTCTCCTGCTTCTTCTTTGTCACAG	TC645308	Rn.214152
	A_64_P063962	0.00738804	2.13763e-05	1.89799	up	68.7149	52.8741	54.2976	25.5872	22.4665	21.3352	0.90982	0.720824	0.831125	-0.0921593	-0.067925	-0.151561	chr4	+	false									TCTGAATAAAGAAACCAACCCTCCTGTGCGGGAAGCCCATGTCATCATTTTCTTTAGTGC
Pcp4l1	A_64_P005029|685448	0.00747308	2.19688e-05	1.71911	down	1317.09	1253.02	1116.02	2018.74	1945.97	1766.57	-0.873257	-0.801151	-0.885477	-0.0879393	0	-0.126955	chr13	-	false	Rattus norvegicus Purkinje cell protein 4-like 1 (Pcp4l1), mRNA [NM_001126093]	ENSRNOT00000004347	685448	NM_001126093	Purkinje cell protein 4-like 1			NM_001126093	GTCAGGGCAAACATCGCCACTGTATGTGACTTTAGCATGTTTAATAATTATGACAATAAA	TC583572	Rn.155340
Taar8c	A_44_P137377|319105	0.00768255	2.28778e-05	2.19608	up	170.424	156.424	151.737	63.7547	63.1303	52.6883	0.894561	0.936908	0.966499	-0.217295	-0.0591559	-0.330364	chr1	+	false	Rattus norvegicus trace amine-associated receptor 8c (Taar8c), mRNA [NM_175600]		319105	NM_175600	trace amine-associated receptor 8c		GO:0005886|GO:0016021|GO:0001594	NM_175600	TGATGTGGCTTTTTGTTACTCTTCTGCTCTCCACCTCTGTTTCATCTCTGTGGACAGGTA		Rn.138161
Gldn	A_64_P055137|315675	0.00776061	2.34066e-05	3.40142	down	35.4105	25.1286	26.9974	79.8082	75.1903	61.0104	-1.4929	-1.80258	-1.5308	0.207876	0.293781	-0.029531	chr8	+	false	Rattus norvegicus gliomedin (Gldn), mRNA [NM_181382]	ENSRNOT00000033900	315675	NM_181382	gliomedin		GO:0005581|GO:0045162|GO:0005886|GO:0032528|GO:0034113|GO:0016021|GO:0005615|GO:0086080|GO:0030154|GO:0007399	NM_181382	GGACATTTGTTTGGTGTTTAGGGAAGATGCATTGTCTCTTATGGCTTCTAAAGTATTATA	TC575628	Rn.38054
Arid3a	A_43_P19403,A_64_P129530|314616	0.00782015	2.38847e-05	1.9472	up	372.104	309.688	283.795	161.016	130.507	136.879	0.977476	0.861322	0.806972	0	-0.145051	-0.09339	chr7	-	false	Rattus norvegicus AT rich interactive domain 3A (Bright like) (Arid3a), mRNA [NM_001108066]	ENSRNOT00000026708	314616	NM_001108066	AT rich interactive domain 3A (Bright like)		GO:0006355|GO:0005737|GO:0005794|GO:0003700|GO:0045944|GO:0003682|GO:0005730|GO:0045121|GO:0005634|GO:0003677|GO:0042803	NM_001108066	CTCCATCACCAGTGCTGCCTTCACACTTCGGACACAGTACATGAAGTATCTTTACCCCTA///ATGACAGATGAGGACAGGGAGCCTGAGAATGCCCGTATGCATAGGACGCAGATGGCTGCA	TC582953///TC616270	Rn.229683
Pdgfc	A_64_P004481|79429	0.0082012	2.56747e-05	1.70793	down	87.4101	69.8239	65.7653	107.546	98.0828	98.9627	-0.974657	-1.10203	-1.12291	-0.313821	-0.279749	-0.289288	chr2	+	false	Rattus norvegicus platelet derived growth factor C (Pdgfc), mRNA [NM_031317]	ENSRNOT00000015081	79429	NM_031317	platelet derived growth factor C		GO:0008284|GO:0005886|GO:0009986|GO:0050730|GO:0045740|GO:0005576|GO:0005634|GO:0048146|GO:0005161|GO:0005615|GO:0042803|GO:0005737|GO:0007171|GO:0071230|GO:0016020|GO:0009887|GO:0051781|GO:0048008|GO:0008083|GO:0070062	NM_031317	AACACCATGAGGAATGTGACTGTGTGTGTAGAGGAAACACAGAAGGGTAACTGCAACCTT	TC579645	Rn.211987
	A_64_P029191	0.0082012	2.56704e-05	2.37107	up	84.126	76.3091	82.488	26.5435	26.6542	25.2875	0.989967	1.0432	1.22039	-0.272569	-0.0543747	-0.156118	chr12_random	-	false									AGATGACCTGGAGTACACACAGGGCCAGAGGAATCCTTCACTGCTGAACCTGGGAGCCAT
Ostn	A_64_P161963|360730	0.00824179	2.64311e-05	5.09626	down	35.2995	24.4024	20.5463	115.673	101.651	77.2675	-1.52701	-1.87691	-1.98022	0.706102	0.669177	0.28889	chr11	-	false	Rattus norvegicus osteocrin (Ostn), mRNA [NM_207612]	ENSRNOT00000049841	360730	NM_207612	osteocrin		GO:0045668|GO:0003416|GO:0005179|GO:0001503|GO:0046325|GO:0005102|GO:0030828|GO:0005615|GO:0030154|GO:0007166	NM_207612	CAAAAAAGCGATTTGGTATTCCCATGGATCGAATTGGTAGAAACCGTCTCTCCAGTTCCA	TC580245	Rn.230776
Tusc5	A_43_P10305|360576	0.00824179	2.62626e-05	2.54024	up	13.0472	14.2078	11.5499	2.89227	2.82646	2.55896	1.09603	1.43077	1.2956	0	-0.103443	-0.10905	chr10	-	false	Rattus norvegicus tumor suppressor candidate 5 (Tusc5), mRNA [NM_001039163]	ENSRNOT00000063941	360576	NM_001039163	tumor suppressor candidate 5		GO:0009607|GO:0016021	NM_001039163	TTGGCCGTGAACTCAATCTCATAGTTACATCTCTCGCCTTTTGACCTCAGTTCTCGGGCT	TC574377	Rn.18571
Vom2r56	A_64_P379386,A_64_P379387|503127	0.00826477	2.68204e-05	1.75083	down	102.837	96.2947	85.9619	136.26	134.349	132.952	-0.387342	-0.272454	-0.40225	0.392199	0.500356	0.469528	chr7	-	false	Rattus norvegicus vomeronasal 2 receptor, 56 (Vom2r56), mRNA [NM_001099484]	ENSRNOT00000049266	503127	NM_001099484	vomeronasal 2 receptor, 56		GO:0005886|GO:0004930|GO:0016021	NM_001099484	CCAACAAGTAGATATAAAAGTATTGGAAAGTTGGGAAGGGCTAATTCCTAGATGCATGCA///GCGTTACAACATATATAATGCTGTTTATGCTGTGGCCCATGCCTTTCACAATATGCGTCT		Rn.217634
	A_64_P050165	0.00837854	2.75094e-05	1.67282	down	6.49381	6.82085	7.24712	7.78518	6.81152	6.28967	-0.0774419	-0.153308	0	0.682252	0.662625	0.651215	chrUn	+	false	Rattus norvegicus similar to Spindlin-like protein 2 (SPIN-2) (LOC288640), mRNA [XM_222132]			XM_222132					CAAGTTCCAGCCAAGCCTCCCATGTACTTCATAAAGTTTGATGGTGACTTCCACATCTAA
Crh	A_43_P12478,A_64_P116972|81648	0.00841612	2.85968e-05	2.82742	down	27.4868	28.443	21.3555	56.7292	53.9646	45.9134	-1.12103	-0.841913	-1.13816	0.478622	0.582219	0.336515	chr2	-	false	Rattus norvegicus corticotropin releasing hormone (Crh), mRNA [NM_031019]	ENSRNOT00000016953	81648	NM_031019	corticotropin releasing hormone		GO:0005515|GO:0043627|GO:0032811|GO:0006704|GO:0033685|GO:2000310|GO:2000854|GO:0060291|GO:0042220|GO:0005615|GO:0051602|GO:0060548|GO:0007611|GO:0043025|GO:0010942|GO:0035641|GO:0014062|GO:0008306|GO:0051412|GO:0007565|GO:0007616|GO:0071314|GO:0050801|GO:0010700|GO:0016101|GO:0007631|GO:0045472|GO:0008284|GO:0030325|GO:0030324|GO:0045471|GO:0030819|GO:0045776|GO:0090280|GO:0005737|GO:0006954|GO:…	NM_031019	GCATGCACAAAGTGTGTTTCTTTGTAGTAACAAAACAGCGTTATTTGTATTGTTCACGCT///GGGTGGCTAGGACAAAATGTGTAAGCTCTTTGAATCAACTTTTTCTTGTAAATGTTTCAA	TC579402	Rn.10349
Socs2	A_42_P543004|84607	0.00841612	2.83025e-05	2.11778	down	54.2408	46.7172	42.4113	93.0516	69.7242	71.2043	-0.74653	-0.742407	-0.799935	0.476854	0.239642	0.242299	chr7	-	false	Rattus norvegicus suppressor of cytokine signaling 2 (Socs2), mRNA [NM_058208]	ENSRNOT00000011948	84607	NM_058208	suppressor of cytokine signaling 2		GO:0016567|GO:0005159|GO:0005131|GO:0007568|GO:0043434|GO:0060396|GO:0005575|GO:0046426|GO:0032870|GO:0005622|GO:0035556|GO:0003674|GO:0040015|GO:0007595|GO:0045666|GO:0040014|GO:0009968|GO:0032355|GO:0060749|GO:0040008	NM_058208	TACCATCCGGGGACTACCTTTACCAACAAGACTGAAAGATTACTTGGAAGAGTATAAATT	TC580262	Rn.205056
	A_64_P040778	0.00841612	2.81109e-05	2.49387	down	21.1959	19.4479	17.5957	40.026	32.5989	28.5015	-0.890912	-0.795021	-0.790335	0.636052	0.535672	0.307171	chr15	+	false									GCATTATATTATGTAAACAACTGTGATTCAAGATCTTGGTGTGAAATCTGTCCTGTGTTG
Apoc3	A_44_P327799|24207	0.00843975	2.94837e-05	1.89416	down	5.04002	6.42902	6.80295	7.5732	6.13073	5.2614	-0.45219	-0.454864	-0.427991	0.589843	0.475576	0.364202			false	Rattus norvegicus apolipoprotein C-III (Apoc3), transcript variant 1, mRNA [NM_012501]	ENSRNOT00000074942	24207	NM_012501	apolipoprotein C-III		GO:0050995|GO:0042627|GO:0070328|GO:0043434|GO:0010897|GO:0010903|GO:0005615|GO:0034361|GO:0042953|GO:0006954|GO:0005543|GO:0010987|GO:0034382|GO:0034363|GO:0070653|GO:0030234|GO:0010989|GO:0019433|GO:0071333|GO:0060621|GO:0055102|GO:0008203|GO:0042632|GO:0032489|GO:0033344|GO:0007584|GO:0042493|GO:0045717|GO:0034366|GO:0051005|GO:0010916|GO:0033700|GO:0007186|GO:0048261|GO:0006869|GO:0034375|GO:…	NM_012501	TGGACAATCGCTTCAAATCCCTGAAAGGCTACTGGAGCAAGTTCACTGATAAGTTCACTG	TC627826	Rn.129547
C1qc	A_44_P500708|362634	0.00843975	2.96437e-05	1.98438	up	745.465	710.833	664.708	315.89	340.189	300.687	1.04118	1.11684	1.09962	0	0.230242	0.0613375	chr5	-	false	Rattus norvegicus complement component 1, q subcomponent, C chain (C1qc), mRNA [NM_001008524]	ENSRNOT00000017065	362634	NM_001008524	complement component 1, q subcomponent, C chain		GO:0008150|GO:0003674|GO:0005581|GO:0045087|GO:0006958|GO:0030853|GO:0072562|GO:0005576|GO:0005575|GO:0045650|GO:0005615	NM_001008524	TGTCAAGTTCAATTCCGCCATCACCAATCCTCAGGGGGATTACAACACAAACACGGGGAA	TC579914	Rn.2393
	A_64_P135355	0.00843975	2.94143e-05	1.84996	up	82.5086	73.9881	71.5548	37.0718	28.0498	30.6258	0.779824	0.81903	0.849425	0.0340743	-0.169166	-0.0791121	chr18	+	false	MTCPB_MOUSE (Q60945) P13 MTCP-1 protein (Mature T-cell proliferation-1 type B1) (MTCP-1 type B1) (P13MTCP1), partial (98%) [TC601072]								TTCAAGGTTCACACATGATTATACTTCCGCTTCCTTGTTTTAGTTCCCAGCCCTGGGTGT	TC601072
Gad2	A_44_P554928|24380	0.00853265	3.06215e-05	1.92383	down	2018.02	1964.68	1577.94	3446.85	3067.3	3188.03	-0.683301	-0.564355	-0.794508	0.265175	0.232294	0.2923	chr17	+	false	Rattus norvegicus glutamate decarboxylase 2 (Gad2), mRNA [NM_012563]	ENSRNOT00000024901	24380	NM_012563	glutamate decarboxylase 2		GO:0030424|GO:0048471|GO:0030054|GO:0046982|GO:0042493|GO:0045202|GO:0007268|GO:0031225|GO:0031410|GO:0005829|GO:0042734|GO:0004351|GO:0000139|GO:0030170|GO:0030672|GO:0016595|GO:0042136|GO:0006540	NM_012563	ATTAAAGCCAGAATGATGGAGTATGGGACCACAATGGTCAGCTACCAACCCTTAGGAGAT	TC576667	Rn.29951
	A_64_P148052	0.00853265	3.03413e-05	2.9693	down	4.46526	6.03295	6.28703	8.66257	10.3937	9.08248	-0.769034	-0.76422	-0.757057	0.565656	0.999213	0.855191	chr13	-	false									GCACAATCAACATGGAAGAACAACAACAAAATCAACATTGGAGACCAACAACACAAATGA
Bhlhe40	A_43_P12768|79431	0.00873738	3.17122e-05	1.83405	down	219.534	199.453	183.436	365.802	285.087	309.054	-0.97574	-0.948032	-1.00129	0	-0.208302	-0.0916529	chr4	+	false	Rattus norvegicus basic helix-loop-helix family, member e40 (Bhlhe40), mRNA [NM_053328]	ENSRNOT00000009563	79431	NM_053328	basic helix-loop-helix family, member e40		GO:0001191|GO:0006366|GO:0003705|GO:0000981|GO:0005634|GO:0042803|GO:0043433|GO:0048168|GO:0009649|GO:0046983|GO:0043153|GO:0001102|GO:0005794|GO:0046982|GO:0019904|GO:0005730|GO:0043426|GO:0043425|GO:0070888|GO:0000122|GO:0003677|GO:0006351|GO:0032922|GO:0007399|GO:0001078|GO:0045892	NM_053328	TTTTGTGACTAGCTTACTACGGAACCGAAAATGGTCCCCTTTGTACAAGCCGAGCTGTTA	TC595752	Rn.81055
Tmem40	A_44_P154513|680858	0.00873738	3.20234e-05	3.31962	up	77.2168	80.3646	73.4236	16.1538	17.0947	18.7348	1.40343	1.65985	1.59871	-0.408627	-0.122432	0	chr4	-	false	Rattus norvegicus transmembrane protein 40 (Tmem40), mRNA [NM_001191573]	ENSRNOT00000013889	680858	NM_001191573	transmembrane protein 40			NM_001191573	GCTACCACTACTATTCAGACTGGTTCATGTCTCTTGGGGTTGGTCTGCTCACCTTCGCTT		Rn.214834
Mfge8	A_42_P497225|25277	0.00875155	3.25808e-05	2.76947	up	2635.97	1981.12	2352.79	739.361	781.417	741.147	1.43564	1.17654	1.51341	-0.216502	0	-0.0667353	chr1	-	false	Rattus norvegicus milk fat globule-EGF factor 8 protein (Mfge8), transcript variant 2, mRNA [NM_012811]	ENSRNOT00000067889	25277	NM_012811	milk fat globule-EGF factor 8 protein		GO:0043627|GO:0008284|GO:2000427|GO:0008429|GO:0005576|GO:0001525|GO:0006910|GO:0005615|GO:0006911|GO:0031012|GO:0007338|GO:0050766|GO:0005178|GO:0016020|GO:0001786|GO:0007155|GO:0019897|GO:0009897|GO:0070062	NM_012811	CTTGGACAACAACTCCCACAAGAAGAACATCTTTGAGAAACCTTTCATGGCTCGCTATGT	TC648035	Rn.3742
Stxbp6	A_64_P013182|362734	0.00875155	3.27436e-05	1.87137	down	75.0082	76.3746	67.4718	116.402	104.209	107.892	-0.675276	-0.449637	-0.554565	0.338	0.332507	0.362301	chr6	-	false	Rattus norvegicus syntaxin binding protein 6 (amisyn) (Stxbp6), mRNA [NM_001191872]	ENSRNOT00000005618	362734	NM_001191872	syntaxin binding protein 6 (amisyn)		GO:0016021|GO:0016192	NM_001191872	CAGAGGTACCTCACAGACAGGAAGCCAGAGTTTATTAACTGCCAATCCAAAATTATGGGA	TC617057	Rn.11962
	A_44_P375364	0.00882993	3.33739e-05	1.90847	down	44.7687	35.7927	31.7404	61.2245	48.7883	48.4025	-0.725231	-0.820991	-0.877982	0.227718	0.0915647	0.0537567	chr20	+	false									GTCGAAATTCACATACTGAGTTTTTTGGATATTGTGAGAAGATATAGAGATCGGTATGTG
Ubl4b	A_43_P17919|684560	0.00903932	3.45104e-05	2.39805	up	13.846	15.0373	11.7213	2.99902	3.24921	2.93062	0.685316	1.03149	0.830168	-0.445284	-0.378072	-0.415256	chr2	-	false	PREDICTED: Rattus norvegicus ubiquitin-like 4B (Ubl4b), mRNA [XM_001070979]		684560	XM_001070979	ubiquitin-like 4B			XM_001070979	TGTCCTACTAGGAGCAGTGACAGGGTCACCTATCTGGCCCTATACCTTCAGGGGAACTCT	TC623271	Rn.216813
	A_44_P441221	0.00909634	3.62295e-05	2.16326	down	71.1314	63.2067	70.7829	124.919	115.314	114.797	-0.871107	-0.845482	-0.594297	0.325315	0.361494	0.341936	chr9	+	false	dishevelled associated activator of morphogenesis 2 [Source:MGI Symbol;Acc:MGI:1923691] [ENSRNOT00000061713]	ENSRNOT00000061713		XM_006226766				XM_006226766	AGGCACTGGCACACTTTGGAGAACAGGACAGTAAGATGCAGCCGGATGAATTCTTTGGCA	TC619646
Vom2r45	A_44_P461383|295090	0.00909634	3.63047e-05	1.66378	down	43.5265	39.179	37.8053	53.8324	45.7747	49.9208	-0.588786	-0.495996	-0.449721	0.222228	0.176687	0.269982	chr2	-	false	Protein Vom2r45 [Source:UniProtKB/TrEMBL;Acc:F1LSA3] [ENSRNOT00000057637]	ENSRNOT00000057637	295090	XM_001059752	vomeronasal 2 receptor, 45		GO:0005886|GO:0004930|GO:0016021	XM_001059752	TCAGCCTCTGTGAGCAGTGAGCTTAACAGCACAACAGTGTCAACTGTTCTGGATGAATAA	NP332763	Rn.89385
Nav2	A_44_P405259,A_44_P238693|171563	0.00909634	3.515e-05	1.63611	down	53.1245	43.9119	39.0788	58.9157	53.5778	55.7654	-0.601211	-0.673692	-0.743447	0	0.0461407	0.0663214	chr1	+	false	Rattus norvegicus neuron navigator 2 (Nav2), mRNA [NM_138529]	ENSRNOT00000046529	171563	NM_138529	neuron navigator 2		GO:0007608|GO:0017111|GO:0021554|GO:0007605|GO:0005730|GO:0005634|GO:0021564|GO:0005614|GO:0003025|GO:0005524|GO:0007399|GO:0021563|GO:0031012|GO:0007626|GO:0008201	NM_138529	GACTGCTTAACTGCAAATACCATAAATGCCCTTACATCATCGGCACGATGAACCAGGCTA///GCAAGAACATCCGAACTGATGACATCACTAGCGGGTATATGACCGATGGCGGACTTGGCC	TC587220///TC631443	Rn.61136
Chrm2	A_64_P267159,A_64_P036514|81645	0.00909634	3.64646e-05	1.74596	down	25.146	20.5024	20.0019	27.0866	25.8231	25.8726	-0.634823	-0.731716	-0.612206	0.0589843	0.202736	0.171583	chr4	+	false	Rattus norvegicus cholinergic receptor, muscarinic 2 (Chrm2), mRNA [NM_031016]	ENSRNOT00000015863///ENSRNOT00000075341	81645	NM_031016	cholinergic receptor, muscarinic 2		GO:0030054|GO:0005886|GO:0008016|GO:0007268|GO:0006940|GO:0009615|GO:0007213|GO:0016907|GO:0030425|GO:0032279|GO:0032280|GO:0016020|GO:0005887|GO:0045211|GO:0008144|GO:0043025|GO:0043679	NM_031016	ACTACTGAACACAAAATGAATAACTCAACAAACTCCTCGAACAATGGCTTGGCTATTACC///CAAAAAGACTTTTAAGCACCTCCTCATGTGTCATTACAAGAACATAGGCGCTACACGGTG	NP956268///TC575457	Rn.10752
	A_64_P021927	0.00909634	3.58218e-05	2.26412	up	455.45	403.128	400.766	166.636	178.901	144.005	0.995593	0.967116	1.01973	-0.24836	0	-0.306052	chr1	+	false									AATAAATTCAGATATTCCCCTGGTTCTATATTTCCTGTCTCCTGTCTTGCCTCCTCGTTC
Arl5c	A_42_P694928|497990	0.00963557	3.93619e-05	2.26643	down	33.5239	29.4947	23.4535	48.8745	41.4084	50.1625	-1.04436	-1.00346	-1.22563	0.0417218	0	0.226092	chr10	-	false	Rattus norvegicus ADP-ribosylation factor-like 5C (Arl5c), mRNA [NM_001109046]	ENSRNOT00000037318	497990	NM_001109046	ADP-ribosylation factor-like 5C		GO:0005622|GO:0007264|GO:0005525	NM_001109046	GTGATGGGTTTGAGTCCTCTTAAATGTTAAAGCTTTCTATAGGACCTACTTAGTTTGTCT	TC593971	Rn.23998
Myrip	A_44_P392359|360034	0.00963557	3.92334e-05	2.07651	down	37.5101	32.4784	25.7845	51.543	48.1938	43.3035	-0.324297	-0.302169	-0.520681	0.673605	0.754896	0.586823	chr8	+	false	Rattus norvegicus myosin VIIA and Rab interacting protein (Myrip), mRNA [NM_182844]	ENSRNOT00000025460	360034	NM_182844	myosin VIIA and Rab interacting protein		GO:0005515|GO:0030133|GO:0042470|GO:0048471|GO:0017137|GO:0045202|GO:0031045|GO:0003779|GO:0015629|GO:0006886|GO:0046872|GO:0016324|GO:0000145|GO:0017022|GO:0032024|GO:0051018|GO:0001750|GO:0030667	NM_182844	ACTGTATGAACCAAACCTGGAGAATGAAGGGAGCATTTCAGGGAGTGACTCCACATTCTA	TC575321	Rn.161974
Ngp	A_44_P246268|301026	0.00980708	4.08114e-05	1.60524	down	5.14098	6.64878	6.99183	6.20574	5.15138	5.09385	-0.2147	-0.165523	-0.117978	0.561693	0.448179	0.540282	chr8	+	false	Rattus norvegicus neutrophilic granule protein (Ngp), mRNA [NM_001106862]	ENSRNOT00000029755	301026	NM_001106862	neutrophilic granule protein		GO:0004869|GO:0006952|GO:0005576|GO:0031410	NM_001106862	CTCACGCCAAAAACATTTATGAAAACGCCAAGTACGATATCATCAGCAACATCCTGCATA	TC582743	Rn.90682
	A_64_P061141	0.00980708	4.05391e-05	2.43757	down	5.28958	6.5895	6.96064	8.68851	9.77545	7.57951	-0.587251	-0.592787	-0.547411	0.579176	0.922757	0.626957	chr6	-	false	AGENCOURT_27529644 NIH_MGC_254 Rattus norvegicus cDNA clone IMAGE:7313797 5', mRNA sequence [CO399880]			CO399880					ATCACAGGCCCACAAAACCATAAACACACAAACCAACAAACCAACAAAAGTTTTTGTTTT		Rn.159052
Ubash3b	A_64_P025538|315579	0.00986606	4.21868e-05	1.51522	down	491.547	469.652	421.811	667.413	588.643	596.341	-0.622233	-0.533341	-0.621731	0.0387783	-0.0175123	0	chr8	-	false	PREDICTED: Rattus norvegicus ubiquitin associated and SH3 domain containing, B (Ubash3b), transcript variant X4, mRNA [XM_006242851]		315579	XM_006242851	ubiquitin associated and SH3 domain containing, B		GO:0051279|GO:0090331|GO:0006469|GO:0035335	XM_006242851	ACACCTACTTCCCGTATTTAGGGAGAGTGCGTGTATTTAAAGGAAGAATAAATGACAATC	TC590378
	A_64_P107166	0.00986606	4.1962e-05	1.54588	up	57.951	51.9556	48.8376	27.7171	23.4889	25.9041	0.23264	0.291085	0.284066	-0.383288	-0.400613	-0.293582	chr4	-	false									CATAGGCGGTACACTTGGAGACATTTCTTCCCCCAGCCTCAACTCAGTGCCAAAGTCCAA
Olr56	A_44_P391126|293205	0.00986606	4.18305e-05	5.26783	up	41.8225	41.1902	31.6671	7.03681	3.86466	3.67145	1.74246	1.98268	1.69269	-0.202149	-0.809267	-0.762387	chr1	-	false	Rattus norvegicus olfactory receptor 56 (Olr56), mRNA [NM_001000130]	ENSRNOT00000020664	293205	NM_001000130	olfactory receptor 56		GO:0050911|GO:0004984|GO:0007186|GO:0016021	NM_001000130	CTGATCTCCACTGCTGGAGTTGACTCTGTCTTCATTGTCCTTTCCTATGTCCTGATCATT	NP1479101	Rn.141921
Nupr1	A_42_P812008|100912108	0.00993696	4.28899e-05	2.27281	down	201.089	167.378	194.024	387.721	335.811	380.664	-1.19224	-1.30093	-1.00976	0	-0.0642261	0.11471	chr1	-	false	Rattus norvegicus nuclear protein, transcriptional regulator, 1 (Nupr1), mRNA [NM_053611]	ENSRNOT00000025988	100912108	NM_053611	nuclear protein, transcriptional regulator, 1		GO:0002526|GO:0043065|GO:0048147|GO:0009636|GO:0005634|GO:0045786|GO:0035914|GO:0031401|GO:0005622|GO:0042771|GO:0005737|GO:0006461|GO:0003682|GO:0016049|GO:2000194|GO:0006473|GO:0008584	NM_053611	GAGGAAGCTGCTGACCAAGTTCCAGAACTCTGAAAGGAAAAAGGCCTGGCGCTGAGACAG	TC590819	Rn.11182
Mrgprx3	A_64_P034064|252960	0.00993696	4.40074e-05	1.91929	up	38.9028	29.2446	30.0548	12.2805	11.399	11.3953	1.08694	0.891092	1.07845	0	0.105047	0.129728	chr1	-	false	Rattus norvegicus MAS-related GPR, member X3 (Mrgprx3), mRNA [NM_145787]	ENSRNOT00000019051	252960	NM_145787	MAS-related GPR, member X3		GO:0005886|GO:0004930|GO:0016021	NM_145787	AAAGTATGGAGTCTCCATCCTTCTTGACGTAAATAAAAGTCTCATGCTAACTTCCTCTGA	TC579132	Rn.81069
Tril	A_44_P423566,A_64_P158564|362364	0.00993696	4.39514e-05	1.8055	up	6483.85	5475.2	5497.74	3049.82	3107.96	2769.31	0.853365	0.745109	0.84818	-0.094059	0.0740719	-0.0905466	chr4	-	false	Rattus norvegicus TLR4 interactor with leucine-rich repeats (Tril), mRNA [NM_001034010]	ENSRNOT00000036951	362364	NM_001034010	TLR4 interactor with leucine-rich repeats		GO:0046696|GO:0001530|GO:0034142|GO:0006954|GO:0002718|GO:0045087|GO:0016021	NM_001034010	GGGTCTAAATGAGCCGGTCTTTGTTTATGTCCAGGATGAGTAAAATGTCCAGACCACTTA///TGTCTGACCCCTGTGACTTCAATAAATTCATTCTATGCAACCTGACCGTAGAGGCAGTGA	TC573829	Rn.25045
Calr3	A_44_P220888|364529	0.00993696	4.33954e-05	1.8318	down	135.724	133.039	111.536	209.782	181.099	194.675	-0.862965	-0.699634	-0.90173	0.0739203	-0.0029273	0.084466	chr16	+	false	Rattus norvegicus calreticulin 3 (Calr3), mRNA [NM_001012212]	ENSRNOT00000018018	364529	NM_001012212	calreticulin 3		GO:0044183|GO:0006457|GO:0005783|GO:0005509|GO:0051082	NM_001012212	AAGATGAGGATCTGCTGATGGGGAAGTTTCACAGGCACAACCATTTCAGCAGATTCCATA	TC596233	Rn.144131
Pnp	A_43_P11344|290029	0.00994682	4.45555e-05	1.82355	down	17177.3	16430.2	15397.9	30906.4	24591.7	27509.7	-0.668396	-0.601319	-0.598	0.298766	0.117498	0.316279	chr15	+	false	Rattus norvegicus purine nucleoside phosphorylase (Pnp), mRNA [NM_001106031]	ENSRNOT00000013582	290029	NM_001106031	purine nucleoside phosphorylase		GO:0046638|GO:0004731|GO:0070233|GO:0045579|GO:0005634|GO:0045739|GO:0034356|GO:0005829|GO:0005622|GO:0005737|GO:0006955|GO:0008637|GO:0001882|GO:0008144|GO:0042102|GO:0043101|GO:0002060|GO:0005856|GO:0010332|GO:0070062|GO:0042278|GO:0070970|GO:0046070|GO:0008630|GO:0042493|GO:0005576|GO:0006738|GO:0046115|GO:0034418|GO:0006148|GO:0006183|GO:0006149|GO:0006139|GO:0001916|GO:0042301|GO:0009116|GO:…	NM_001106031	TGCTTTCCCTAAAGCCACAAAGACCAAAGACCAACCCCATACCTCTTGGATTTTATGTAG	TC595657	Rn.2738
Hmgn2	A_64_P081328|114637	0.00994682	4.48106e-05	1.54054	up	44119.6	43894	40248.7	27975.3	25925.2	23863	0.556994	0.653718	0.63415	0	0.0290823	-0.0545254	chr5	-	false	Rattus norvegicus high mobility group nucleosome binding domain 2 (Hmgn2), mRNA [NM_001025624]	ENSRNOT00000067624	114637	NM_001025624	high mobility group nucleosome binding domain 2		GO:0040034|GO:0005737|GO:0006357|GO:0005694|GO:0031492|GO:0005634|GO:0000122|GO:0000785	NM_001025624	CCCATGTCCTGCCTGAAATACCATGATTGTTTATGAAAAGTATCTTTAATAAAGCTGGTT	TC640838	Rn.3517
Agtr1a	A_42_P486203|24180	0.0100122	4.54875e-05	2.21027	down	10.9246	8.83286	8.49241	13.4751	14.1528	12.5482	-0.927981	-1.08665	-0.990676	0	0.295319	0.132034	chr17	-	false	Rattus norvegicus angiotensin II receptor, type 1a (Agtr1a), mRNA [NM_030985]	ENSRNOT00000038532	24180	NM_030985	angiotensin II receptor, type 1a		GO:0005515|GO:0043627|GO:0004945|GO:0019722|GO:0043621|GO:0006885|GO:0001991|GO:0019229|GO:0007507|GO:0043524|GO:0002019|GO:0002018|GO:0051482|GO:0031968|GO:0005794|GO:0046982|GO:0019901|GO:0007568|GO:0002035|GO:0038166|GO:0032270|GO:0007186|GO:0001596|GO:0042976|GO:0008284|GO:0005886|GO:0002001|GO:0010873|GO:0007200|GO:0050715|GO:0007266|GO:0045777|GO:0007204|GO:0030425|GO:0032430|GO:0042416|GO:…	NM_030985	ACCCAAGTCCACACATCAAAGTCACACTGCTTTAATAACGTGACATACTAGGTACATCTG	TC582285	Rn.9814
LOC691138	A_64_P116184,A_64_P116181|691138	0.0102076	4.67647e-05	2.2055	up	28.9399	27.6038	20.5	7.83941	7.58172	7.25612	0.809242	0.960005	0.653458	-0.414851	-0.293931	-0.29182	chr4	+	false	Rattus norvegicus hypothetical protein LOC691138 (LOC691138), mRNA [NM_001083933]	ENSRNOT00000073281	691138	NM_001083933	hypothetical protein LOC691138		GO:0005634	NM_001083933	CAACTGTGTGAAGTAATCAAAGCCATGTGTATATGTTTTGTCTGCTTCTCAGTTCATAAT///TGCTGACTCTCCCAGAGGCTGCAGCCCTGTTTCTGGCTTCCTTGGAAAAACCACAAAAAG		Rn.118301
C1qa	A_44_P487761|298566	0.0102102	4.75565e-05	1.86756	up	2415.47	2371.35	2149.07	1159.25	1204.05	1032.08	0.914571	1.03511	0.982011	0.0257826	0.202432	0	chr5	-	false	Rattus norvegicus complement component 1, q subcomponent, A chain (C1qa), mRNA [NM_001008515]	ENSRNOT00000017385	298566	NM_001008515	complement component 1, q subcomponent, A chain		GO:0008150|GO:0003674|GO:0005581|GO:0045087|GO:0006958|GO:0005576|GO:0005575	NM_001008515	CCAGCAAAGGGCCGCATTTACCAGGGTACTGAAGCCGACAGCATCTTCAGTGGATTCCTC	TC579987	Rn.105647
Pex26	A_64_P126291|297570	0.0102102	4.74722e-05	1.51668	down	29.5638	24.0518	23.1188	30.1988	25.5848	25.6422	-0.246768	-0.349023	-0.247919	0.340719	0.321113	0.297214	chr4_random	-	false	Rattus norvegicus peroxisomal biogenesis factor 26 (Pex26), mRNA [NM_001106618]	ENSRNOT00000073303	297570	NM_001106618	peroxisomal biogenesis factor 26		GO:0008150|GO:0003674|GO:0051117|GO:0045046|GO:0005575|GO:0016558|GO:0008022|GO:0032403|GO:0005779|GO:0005777	NM_001106618	TGATTATGTTGAAATGATAATATTTTGGATATATTTGGTTCAATAAAATTGAATAAGCTA	TC633212	Rn.28713
Slc13a3	A_43_P12330|64846	0.0102819	4.82828e-05	1.80082	up	6515.67	5923.68	5864.81	3240.5	3301.27	2843.09	0.902219	0.893609	0.977828	0.030055	0.197629	0	chr3	-	false	Rattus norvegicus solute carrier family 13 (sodium-dependent dicarboxylate transporter), member 3 (Slc13a3), mRNA [NM_022866]	ENSRNOT00000025843	64846	NM_022866	solute carrier family 13 (sodium-dependent dicarboxylate transporter), member 3		GO:0005310|GO:0005886|GO:0071422|GO:0015746|GO:0015141|GO:0015744|GO:0015810|GO:0016020|GO:0015183|GO:0015137|GO:0006835|GO:0035725|GO:0017153|GO:0016021|GO:0070062|GO:0005343|GO:0015362	NM_022866	CATGGCCTTGTGACCACAGGATTCATGATTTCTGATACTGCTGATCCAATATGCGCTCAA	TC574551	Rn.3587
	A_64_P053094	0.0103109	4.88126e-05	23.9454	up	223.042	85.9039	156.152	6.27237	3.41513	3.14735	5.02328	3.75727	4.72387	0.310466	-0.281708	-0.269376	chr6	-	false									CAGAAGCTCTGCTGGGACTGTGAAGACAGAAAAATAACATTTAGACTTGCACAGAAATAG
	A_64_P013012	0.010317	4.92354e-05	2.17956	up	132.465	119.492	111.96	55.1695	39.8001	39.398	0.74877	0.77653	0.755253	-0.171573	-0.446563	-0.47343	chr17	-	false									TTTCATGGCACACAAGGTCACAAGGATTTAACCCCTTTTTCCCTGCTCTTCTGCTCAATG
Adra1d	A_42_P501233|29413	0.0103728	4.98977e-05	2.54917	down	107.031	83.5139	70.9082	176.981	170.039	193.012	-1.13878	-1.29904	-1.47005	-0.0676856	0.028089	0.181804	chr3	-	false	Rattus norvegicus adrenoceptor alpha 1D (Adra1d), mRNA [NM_024483]	ENSRNOT00000028877	29413	NM_024483	adrenoceptor alpha 1D		GO:0004937|GO:0001994|GO:0045907|GO:0005886|GO:0001986|GO:0007568|GO:0071875|GO:0016021|GO:0060073|GO:0005829	NM_024483	CCAGGCTGCCAAAGGGGAGAGCCTTATTTATCATTTTGAAACCTATTTATTGGTAAGAGT	TC574817	Rn.11314
Prom1	A_64_P020244,A_64_P073904|60357	0.0103874	5.12687e-05	3.18074	up	1637.99	1234.6	1414.06	428.788	344.793	462.52	1.47328	1.20559	1.4996	-0.301029	-0.471703	-0.0568838	chr14	+	false	Rattus norvegicus prominin 1 (Prom1), transcript variant 1, mRNA [NM_021751]	ENSRNOT00000004231	60357	NM_021751	prominin 1		GO:0072112|GO:0005886|GO:0042622|GO:0060042|GO:0042805|GO:0042995|GO:0045494|GO:0005615|GO:0003674|GO:0072139|GO:0016324|GO:0070062|GO:0045296|GO:0009986|GO:0032420|GO:0010842|GO:0005575|GO:0060219|GO:0005903|GO:2000768|GO:0008150|GO:0005929|GO:0005902|GO:0005887|GO:0071914|GO:0001750	NM_021751	AATTCAAGAGCCATCAAGGAGTGACCAGCTTGACACCACTGCCAAATTCAGAATGAGGAA///AGATTCTAAACCGAGGTGCAAGAGCTCCTATCCTGATTCTGAGATTTGAAATAAAGCATG	TC622698///TC574197	Rn.144589
Rln1	A_42_P593020|25616	0.0103874	5.14059e-05	3.53611	down	15.817	12.7241	8.81549	31.6336	24.8148	29.8419	-1.21668	-1.33976	-1.73285	0.41251	0.275122	0.489565	chr1	-	false	Rattus norvegicus relaxin 1 (Rln1), mRNA [NM_013413]	ENSRNOT00000021315	25616	NM_013413	relaxin 1		GO:0060736|GO:0048589|GO:0005179|GO:0010749|GO:0005102|GO:0007188|GO:0005576|GO:0050878	NM_013413	TGTTGCCACATCGGTTGTACCAGAAGATCCATTGCTAAACTCTGCTGATACGGAGCTAAT	TC580843	Rn.9830
Sprr1a	A_64_P092891|499660	0.0103874	5.06834e-05	13.9605	down	16.6637	6.80895	8.54143	102.47	92.8583	85.0038	-2.87335	-4.10491	-3.51351	0.330437	0.362725	0.224907	chr2	-	false	Rattus norvegicus small proline-rich protein 1A (Sprr1a), mRNA [NM_021864]		499660	NM_021864	small proline-rich protein 1A		GO:0005737|GO:0018149|GO:0030216|GO:0005198|GO:0031424|GO:0030674|GO:0001533|GO:0071944	NM_021864	GGGGAATAAGACAAGTATATGTTCAATATTCTTCCCCTCATTAAACACCTTTTAACTCCA	TC612972	Rn.14720
	A_43_P17464	0.0103874	5.15545e-05	1.48073	down	93.3508	86.5215	81.2153	108.6	101.269	102.829	-0.245796	-0.160316	-0.20518	0.321259	0.377633	0.388748	chr5	+	false	Q69Z57_MOUSE (Q69Z57) MKIAA1952 protein (Fragment), partial (77%) [TC628549]								CATTAGGAAAACACACACACAACACTGTCACAAACAAAGAAATTTAAGTTCTAAACACTG	TC628549
Timm22	A_64_P066699|79463	0.0103933	5.19805e-05	1.45834	up	988.214	836.327	826.661	568.816	529.546	534.101	0.212849	0.124955	0.186864	-0.391244	-0.368816	-0.348268	chr10	-	false	Rattus norvegicus translocase of inner mitochondrial membrane 22 homolog (yeast) (Timm22), mRNA [NM_032618]		79463	NM_032618	translocase of inner mitochondrial membrane 22 homolog (yeast)		GO:0005739|GO:0005743|GO:0016021|GO:0015031	NM_032618	GGTGGCTCGACAGTTAATAATAGTTAATAGCTGCTATTCCAGAGGTCCCAGATTTGGTTC	TC600930	Rn.41817
Zic2	A_64_P041712|361096	0.0104476	5.26508e-05	1.69679	up	294.285	243.29	245.234	143.233	118.175	133.24	0.545392	0.423911	0.502364	-0.236172	-0.36506	-0.215523	chr15	+	false	Rattus norvegicus Zic family member 2 (Zic2), mRNA [NM_001108392]	ENSRNOT00000066195	361096	NM_001108392	Zic family member 2		GO:0031290|GO:0003700|GO:0001843|GO:0005634|GO:0007417|GO:0003677|GO:0046872|GO:0030154|GO:0031490|GO:0007399|GO:0051091|GO:0005737|GO:0045893|GO:0007601|GO:0045892|GO:0048066	NM_001108392	ATTGGTGGATAGAAGTTTGTCCATTTGTAAACTCCGGATTGCGTTCCCTCCTGCCTTTCT	TC601995	Rn.64359
Far1	A_64_P119037,A_44_P356312|293173	0.0104641	5.54432e-05	1.5086	down	107.846	93.63	89.7005	130.94	108.232	116.251	-0.310618	-0.301964	-0.316034	0.34011	0.212758	0.298144	chr1	+	false	Rattus norvegicus fatty acyl CoA reductase 1 (Far1), mRNA [NM_001011933]///PREDICTED: Rattus norvegicus fatty acyl CoA reductase 1 (Far1), transcript variant X4, mRNA [XM_006230020]	ENSRNOT00000018532	293173	NM_001011933///XM_006230020	fatty acyl CoA reductase 1		GO:0008611|GO:0016021|GO:0080019|GO:0035336|GO:0050062|GO:0005778|GO:0055114|GO:0046474|GO:0010025|GO:0005777	NM_001011933///XM_006230020	AACATACAGTACCTGCATTATTGCTCGATCTTGCACTCAGGTTGACAGGTCAGAAACCGT///TAGTCACTTAAACTATGATTCAACATTTTAATCCTTGGAATGCAAAGGATAGGAAGAGGG	TC577439///TC580962	Rn.38811
	A_64_P096116	0.0104641	5.9925e-05	2.68265	down	5.48997	6.85228	7.2779	12.6409	9.64767	12.2536	-0.917052	-0.781076	-0.627768	0.638256	0.475078	0.831742	chr4	-	false									CACAAACATACACAGTGGCACACATTTAATTGCAACACTAGGGAGGAAAAGGCAGGTCAA
Hist3h2a	A_42_P531971|64646	0.0104641	5.8095e-05	1.73535	up	2003.78	1882.61	1898.9	1028.49	957.117	1042.52	0.629889	0.697849	0.783725	-0.151896	-0.122321	0	chr10	+	false	Rattus norvegicus histone cluster 3, H2a (Hist3h2a), mRNA [NM_021840]	ENSRNOT00000066367	64646	NM_021840	histone cluster 3, H2a		GO:0046982|GO:0070914|GO:0006334|GO:0005634|GO:0000788|GO:0006337|GO:0000786|GO:0003677	NM_021840	GCAATTTCCTTAACAGTGAGTCTCAACACAACAGTGAAAACTGCGCATAGATTATACATT	TC578090	Rn.198869
Ctbs	A_42_P493567|81652	0.0104641	5.6155e-05	1.94328	down	170.183	131.432	138.218	266.41	212.235	241.51	-0.865491	-1.07032	-0.941115	0.0570488	-0.113029	0.0545311	chr2	+	false	Rattus norvegicus chitobiase, di-N-acetyl- (Ctbs), mRNA [NM_031023]	ENSRNOT00000020972	81652	NM_031023	chitobiase, di-N-acetyl-		GO:0009313|GO:0006032|GO:0016798|GO:0005575|GO:0005764|GO:0004568	NM_031023	ACTTGTAATGGGTATTCCCTGGTATGGCTATGATTACATTTGCCTAAACCTCTCAAAGGA	TC577823	Rn.11199
Gbx1	A_64_P009951|246149	0.0104641	5.80453e-05	2.63872	down	33.4472	24.4469	24.2318	48.1996	54.5406	51.8577	-0.849829	-1.12197	-0.979471	0.217886	0.562006	0.468356	chr4	+	false	Rattus norvegicus gastrulation brain homeobox 1 (Gbx1), mRNA [NM_001271453]	ENSRNOT00000017854	246149	NM_001271453	gastrulation brain homeobox 1		GO:0043565|GO:0021522|GO:0019230|GO:0003700|GO:0007628|GO:0005634|GO:0048663	NM_001271453	AAGATCGTAGTGCCCATACCTGTGCACGTCAACAGGTTTGCTGTGCGCAGCCAGCACCAA		Rn.92432
Extl1	A_64_P161818,A_42_P625531|313610	0.0104641	5.41849e-05	1.84159	down	1668.58	1673.72	1323.95	2864.66	2505.71	2442.45	-0.809062	-0.666547	-0.905419	0.12797	0.0822477	0.0516062	chr5	-	false	Rattus norvegicus exostosin-like glycosyltransferase 1 (Extl1), mRNA [NM_001107985]	ENSRNOT00000022522	313610	NM_001107985	exostosin-like glycosyltransferase 1		GO:0016758|GO:0031227|GO:0006486|GO:0016021	NM_001107985	TTCAAGGACCCGGTATCAGTGCAACGCAAGAAGTATCGCAGTTTAGAGAAACCCTAGGCG///AGTGGAGTGGGGGAGGGGAGGCTGCTTTTCCTGGGTTCATCCACCTGGAACTGGAATTAT	TC613981	Rn.50146
	A_64_P393739	0.0104641	5.77782e-05	1.90743	down	219.06	205.401	166.081	327.607	313.467	321.019	-0.446461	-0.379372	-0.628132	0.392522	0.457161	0.491252	chr7	+	false	Rattus norvegicus similar to putative pheromone receptor (LOC302028), mRNA [XM_229568]			XM_229568					AATGCTGTTTATGCTGTGGCCCATGCCTTTCACAATATGCATCTCCAAGAAGTAGACATA
Cd274	A_64_P100078|499342	0.0104641	5.47381e-05	2.45019	down	5.73971	6.57791	6.89696	11.6189	8.05868	7.79152	-1.07517	-1.25802	-1.24403	0.302292	-0.000835419	0	chr1	+	false	Rattus norvegicus CD274 molecule (Cd274), mRNA [NM_001191954]	ENSRNOT00000034421	499342	NM_001191954	CD274 molecule		GO:0007165|GO:2001181|GO:0006955|GO:0031295|GO:0016021|GO:0009897|GO:0007166|GO:0070062|GO:0042130	NM_001191954	TTCTGAGGGTCAACGCAACAGCTAATGATGTTTTCCACTGTACGTTCTGGAGAGTACACT		Rn.228198
Trpm3	A_64_P086502,A_64_P086507|309407	0.0104641	5.8778e-05	2.74431	down	27.5299	25.7918	17.7417	45.717	46.2216	44.0509	-1.15503	-1.04782	-1.45393	0.129681	0.3369	0.245961	chr1	+	false	Rattus norvegicus transient receptor potential cation channel, subfamily M, member 3 (Trpm3), mRNA [NM_001191562]	ENSRNOT00000018521	309407	NM_001191562	transient receptor potential cation channel, subfamily M, member 3		GO:0005261|GO:0016021|GO:0006812	NM_001191562	AATATCTTCTACATGCCTTATTGGATGATTTATGGGGAAGTGTTTGCTGACCAGATAGAC///TCCATGAGAAGACTGTCTAGAACATCGGCTTTTCATAGCTTTGAGAGCAAGCACAACTAA	TC596238///TC593368	Rn.146142
Ctla2a	A_44_P822447|498690	0.0104641	5.74112e-05	3.01258	down	6.48973	6.37988	6.71291	13.9641	9.39681	10.5521	-1.00055	-1.34048	-1.32486	0.534934	0.192989	0.3792	chr17	+	false	Rattus norvegicus cytotoxic T lymphocyte-associated protein 2 alpha (Ctla2a), mRNA [NM_001109115]	ENSRNOT00000061422	498690	NM_001109115	cytotoxic T lymphocyte-associated protein 2 alpha		GO:0008234	NM_001109115	CTTAATGTGTAGAGGAAAAACGACTCATGATTTGCCCATACCTGAGGATTTGGGAAAGAA	TC583364	Rn.7778
Extl3	A_64_P161808|56819	0.0104641	5.51014e-05	1.61837	down	6601.81	5900.65	5802	9523.84	8585.07	9314.57	-0.322873	-0.351034	-0.282504	0.334197	0.323062	0.46996	chr15	-	false	Rattus norvegicus exostosin-like glycosyltransferase 3 (Extl3), mRNA [NM_020097]	ENSRNOT00000018583	56819	NM_020097	exostosin-like glycosyltransferase 3		GO:0016758|GO:0030307|GO:0005783|GO:0031227	NM_020097	TGTACACACATATGTGTATATACATGTATATGCACGCACACACACACACACACACACACA	TC574543	Rn.48671
Draxin	A_64_P031046|691317	0.0104641	5.73133e-05	2.25962	up	524.381	552.063	563.11	218.387	215.846	206.594	0.948414	1.18668	1.2835	-0.0861421	0.0330205	-0.0565181	chr5	-	false	PREDICTED: Rattus norvegicus dorsal inhibitory axon guidance protein (Draxin), transcript variant X3, mRNA [XM_006225620]	ENSRNOT00000012080	691317	XM_006225620	dorsal inhibitory axon guidance protein		GO:0043524|GO:0030517|GO:0007411|GO:0005576|GO:0030900|GO:0090090|GO:0021528|GO:0021516	XM_006225620	TGCACACCCCACAACCGCGGCCTCAACAACAAATGTTTCGATGACTGCATGTGCACGGAA
	A_44_P379520	0.0104641	5.94166e-05	1.89884	down	5.13948	6.52719	6.81282	7.55904	6.58466	5.15471	-0.0556064	-0.0481563	-0.0465629	0.964848	0.943803	0.716389	chr7	+	false	4short chain dehydrogenase/reductase family 9C, member 7 [Source:MGI Symbol;Acc:MGI:1917311] [ENSRNOT00000005919]	ENSRNOT00000005919		XM_006226055				XM_006226055	AGACCCGAGATAGCTACGGAGAGGAGTATTTCCAAACCTACACTGACAAGTTGGTTAACT	NP520649	Rn.230293
LOC100910088	A_64_P057134|100910088	0.0104641	5.43957e-05	2.53073	down	65.7094	59.3554	47.4546	123.873	97.5625	122.992	-1.12222	-1.06647	-1.33303	0.186427	0	0.310498	chr16	-	false	PREDICTED: Rattus norvegicus prolow-density lipoprotein receptor-related protein 1-like (LOC100910088), transcript variant X1, mRNA [XM_006222249]		100910088	XM_006222249	prolow-density lipoprotein receptor-related protein 1-like			XM_006222249	CCAAGAGGAAGAAAATCTAATGAAGAGTGAGACTTTTGTCAACGAAGTCTATGATGAGCA	TC612046	Rn.206257
	A_64_P024759	0.0104641	5.62149e-05	2.57353	up	50.5264	47.9254	51.4725	16.9577	13.0091	12.253	1.05891	1.22057	1.41804	0	-0.159289	-0.234443	chr11	+	false									TGAAGAAAATCTCAGATGGAGAGATAATCATAGCACTTTTGGTCACACGTTCTTCTCCTG
Wdr88	A_44_P170795|292809	0.0104641	5.96864e-05	1.68088	down	4.42918	5.96737	6.20112	5.67481	4.47277	4.6564	-0.000983596	-0.0105563	-0.00666153	0.824143	0.627597	0.777718	chr1	-	false	PREDICTED: Rattus norvegicus WD repeat domain 88 (Wdr88), mRNA [XM_006228899]	ENSRNOT00000056583	292809	XM_006228899	WD repeat domain 88			XM_006228899	ATGTGAATCGCGGGATCTACCTAATGGATCCAGAAAACATCACCTCCGTGATCCATATGA		Rn.225661
	A_64_P067698	0.0104641	5.95635e-05	2.18397	up	411.583	375.191	382.101	181.815	156.624	132.035	0.945379	0.964633	1.0538	-0.0125828	-0.077333	-0.327124	chr15	-	false									CAAATGAACAGCGGCCAAACCTTCCTCACTGTCCCTGTTGAATGGCTCTTCCCTGCGAGT
RGD1560570	A_64_P128303|302091	0.0104641	5.48165e-05	1.90301	down	5.04289	6.3938	6.70817	7.57203	6.23795	5.09909	-0.901653	-0.917053	-0.90719	0.139437	0.0468133	-0.127291	chr8	-	false	Rattus norvegicus similar to RIKEN cDNA 1700081O22 (LOC302091), mRNA [XM_229665]		302091	XM_229665	similar to spermatogenesis associated glutamate (E)-rich protein 4b				AACATCGAGCATTGTGAGAAATTTCAGGAGCTCCAGAAGGAGATTAACTTTTATCGGTGA
	A_64_P075584	0.0104836	6.04367e-05	1.49691	up	113.3	104.19	98.7826	63.0039	53.9748	52.5036	0.490366	0.570571	0.546436	0	-0.0388389	-0.0997405	chr11	-	false									CTGCTGACTGCTTTCTTTGAAATGTATTGGCGACTCCTTAGGTCTCTGCAGGGTCTATAA
	A_64_P043392	0.0105641	6.45981e-05	1.52285	up	399.735	332.558	347.813	218.16	198.347	201.738	0.637049	0.521818	0.657136	-0.00102901	-0.00651884	0.00323963	chr8	+	false	multiple EGF-like-domains 11 [Source:MGI Symbol;Acc:MGI:1920951] [ENSRNOT00000037941]	ENSRNOT00000037941		XM_006226439				XM_006226439	TTCCAGATCAGTGCCCTGGAGGCCAGGTACCCGCCCGAGGACTTCTACATTGAACTTAGA	TC623996
Sec16b	A_64_P036668|89868	0.0105641	6.62548e-05	2.45832	down	25.1473	23.1548	20.8657	36.5191	39.4928	43.2245	-1.10337	-1.01606	-1.00825	0.0255537	0.318919	0.420856	chr13	+	false	Rattus norvegicus SEC16 homolog B (S. cerevisiae) (Sec16b), mRNA [NM_053571]	ENSRNOT00000044008	89868	NM_053571	SEC16 homolog B (S. cerevisiae)		GO:0010628|GO:0070863|GO:0000139|GO:0005789|GO:0007031|GO:0005634|GO:0048208|GO:0070972|GO:0015031|GO:0007029|GO:0043231|GO:0016559	NM_053571	CAAATAGAAATGCTTCTTGCTGTTTGTCAGATTTGCTTAAAATTGCTCGTCACAAAGAAC	TC573951	Rn.21873
Vcl	A_42_P811423,A_44_P471691|305679	0.0105641	6.59355e-05	1.51953	down	370.92	331.87	315.014	491.708	417.709	462.298	-0.311843	-0.324475	-0.335208	0.300767	0.199551	0.339034	chr15	-	false	Rattus norvegicus vinculin (Vcl), mRNA [NM_001107248]	ENSRNOT00000015179	305679	NM_001107248	vinculin		GO:0030018|GO:0002162|GO:0005886|GO:0005884|GO:0030032|GO:0034333|GO:0015629|GO:0005916|GO:0043297|GO:0005913|GO:0005912|GO:0014704|GO:0005911|GO:0007155|GO:0070062|GO:0090136|GO:0030334|GO:0001725|GO:0045294|GO:0003779|GO:0042383|GO:0043234|GO:0005198|GO:0034394|GO:0043034|GO:0017048|GO:0005925|GO:0002009	NM_001107248	GGCATGTTTCCTATTGGGCAAAGTTAGTGAAAAAGTGACTTTACTCATTTTTGCATTTAC///AAGATTCGAACAGACGCCGGATTTACTCTGCGCTGGGTCAGAAAGACTCCCTGGTACCAG	TC582461///TC618123	Rn.164613
Slc10a1	A_42_P477732|24777	0.0105641	6.22818e-05	1.72637	down	10.278	10.9288	9.26282	12.8505	10.8443	10.599	-0.235524	-0.014693	-0.106349	0.68734	0.65542	0.663895	chr6	-	false	Rattus norvegicus solute carrier family 10 (sodium/bile acid cotransporter), member 1 (Slc10a1), mRNA [NM_017047]	ENSRNOT00000007825	24777	NM_017047	solute carrier family 10 (sodium/bile acid cotransporter), member 1		GO:0016323|GO:0016020|GO:0015721|GO:0008508|GO:0016021|GO:0015125	NM_017047	CAAACAGCTTCATCTGATAAACATTAACTTCACTATTTCCAAACTTTCCAGTAAGCAGGT	TC577654	Rn.9913
Oprd1	A_64_P020053|24613	0.0105641	6.72896e-05	1.7009	up	123.521	117.5	113.959	61.6904	50.0311	57.3688	0.608344	0.721951	0.754547	-0.0515513	-0.158418	-0.00407791	chr5	-	false	Rattus norvegicus opioid receptor, delta 1 (Oprd1), mRNA [NM_012617]	ENSRNOT00000014084	24613	NM_012617	opioid receptor, delta 1		GO:0008344|GO:0005886|GO:0038046|GO:0031226|GO:0007200|GO:0038003|GO:0031982|GO:0007193|GO:0004985|GO:0007191|GO:0005737|GO:0032590|GO:0071363|GO:0007186|GO:0016020|GO:0007218|GO:0045211|GO:0051924|GO:0045121|GO:0043679|GO:0016021|GO:0051930|GO:0000060	NM_012617	AGATCTGCGTGTTCCTCTTCGCCTTCGTGGTGCCCATTCTCATCATCACCGTGTGCTATG	TC578594	Rn.10310
Agpat9	A_42_P765736|305166	0.0105641	6.70616e-05	3.63345	down	10.388	7.81981	10.3232	25.6558	19.5132	23.9356	-1.73745	-2.0149	-1.4434	0.155515	-0.0124435	0.245207	chr14	-	false	Rattus norvegicus 1-acylglycerol-3-phosphate O-acyltransferase 9 (Agpat9), mRNA [NM_001025670]	ENSRNOT00000002936	305166	NM_001025670	1-acylglycerol-3-phosphate O-acyltransferase 9		GO:0032006|GO:0005783|GO:0019432|GO:0016024|GO:0005789|GO:0004366|GO:0016021|GO:0003841	NM_001025670	CAGTAGTAAATACAACCTGGTGAGCTATTTGCTTCGGATAATGACAAGCTGGGCCATTGT	TC576618	Rn.214521
Olfml1	A_64_P095534|361621	0.0105641	6.33217e-05	1.73848	down	331.823	316.902	276.724	539.449	430.711	457.322	-0.733312	-0.637262	-0.759303	0.188805	0	0.0748062	chr1	+	false	Rattus norvegicus olfactomedin-like 1 (Olfml1), mRNA [NM_001013192]	ENSRNOT00000050951	361621	NM_001013192	olfactomedin-like 1		GO:0005576	NM_001013192	TGCTTTATCTAAAAAACCAGTCCAAGGTAAGGATGCAATTCTAGCCTCATCTTGTTTTTT	TC574833	Rn.22729
Adcy10	A_42_P460021|59320	0.0105641	6.29539e-05	2.17045	down	9.94736	9.03514	8.13801	12.4644	12.189	13.5417	-0.833038	-0.857453	-0.859675	0.0870907	0.278356	0.43837	chr13	+	false	Rattus norvegicus adenylate cyclase 10 (soluble) (Adcy10), mRNA [NM_021684]	ENSRNOT00000004326	59320	NM_021684	adenylate cyclase 10 (soluble)		GO:0030424|GO:0048471|GO:0043065|GO:0000287|GO:0030145|GO:0005886|GO:0005814|GO:0045178|GO:0045177|GO:0007283|GO:0005524|GO:0030425|GO:0030426|GO:0005829|GO:0035556|GO:0005739|GO:0005737|GO:0004016|GO:0016020|GO:0043025|GO:0051117|GO:0006171	NM_021684	CTTCAGACAGTCTTGAGTCTCCCATCGTGGGATAAAATTGTATCAGGCAACGTAACCCTT	TC573788	Rn.42892
Cx3cr1	A_64_P008406|171056	0.0105641	6.75426e-05	1.62378	down	1917.51	1732.54	1797.72	2943.95	2485.23	2611	-0.252627	-0.247048	-0.115983	0.535147	0.429345	0.517912	chr8	-	false	Rattus norvegicus chemokine (C-X3-C motif) receptor 1 (Cx3cr1), mRNA [NM_133534]	ENSRNOT00000025019	171056	NM_133534	chemokine (C-X3-C motif) receptor 1		GO:0043005|GO:0048471|GO:0030336|GO:0070098|GO:0004896|GO:0019221|GO:0071560|GO:0045766|GO:0032809|GO:0071222|GO:0021795|GO:0016495|GO:0016525|GO:2001240|GO:0002282|GO:0016021|GO:0048246|GO:0007155	NM_133534	GAGTTCCTGCATCTGACTCTGTGTAATGAAAACAGATTCACACACACACACACACACACA	TC579002	Rn.10482
	A_64_P018026	0.0105641	6.28064e-05	2.06664	down	72.4654	60.4101	49.3271	108.179	97.4125	91.0964	-0.552134	-0.614552	-0.84187	0.40529	0.416936	0.311088	chr12	-	false									TGAAGATAAAGGGGGGAGCAACAAGAACTACAAGAAGGCATCTATGTGATGTTGGCAGGT
RGD1563270	A_44_P380167|302172	0.0105641	6.74936e-05	2.70289	down	5.8293	7.61607	7.5142	15.2399	12.5506	11.1	-0.742475	-0.463918	-0.334489	1.01594	0.95287	0.79382	chrX	+	false	PREDICTED: Rattus norvegicus synaptonemal complex protein 3-like (RGD1563270), mRNA [XM_001053319]		302172	XM_001053319	similar to synaptonemal complex protein 3			XM_001053319	CTTGAACCTGAGTTGATGTAATTCATATTATCTCAGACACATGTCTTACCAATTTGACTG		Rn.58313
Slc16a1	A_64_P086969|25027	0.0105641	6.77575e-05	1.55779	down	1402.64	1322.7	1177.03	2018.26	1675.19	1811.57	-0.52072	-0.448751	-0.540066	0.17954	0.0592041	0.170235	chr2	+	false	Rattus norvegicus solute carrier family 16 (monocarboxylate transporter), member 1 (Slc16a1), mRNA [NM_012716]	ENSRNOT00000027234	25027	NM_012716	solute carrier family 16 (monocarboxylate transporter), member 1		GO:0005515|GO:0006629|GO:0005813|GO:0005886|GO:0042593|GO:0032094|GO:0042803|GO:0051297|GO:0005739|GO:0071407|GO:0035873|GO:0050796|GO:0035879|GO:0005887|GO:0051780|GO:0015355|GO:0097159|GO:0070062|GO:0015293	NM_012716	CAGAGACACTGTGTGGTTAGAAGTAATTGGCCATTTTTGAAATCAAATGCAAAAAGTTAG	TC574463	Rn.6085
Cd209b	A_44_P116660|288378	0.0105641	6.13366e-05	1.54963	down	4.76216	6.29868	6.55347	4.81246	4.8236	4.67691	-0.181928	-0.163506	-0.164961	0.380199	0.471883	0.533295	chr12	+	false	Rattus norvegicus CD209b antigen (Cd209b), mRNA [NM_001170397]	ENSRNOT00000061749	288378	NM_001170397	CD209b antigen		GO:0050766|GO:0042535|GO:0001872|GO:0006910|GO:0001879|GO:0016045|GO:0005537|GO:0009897	NM_001170397	AACGGAACTGGAATGATGCCGTCAGAGCTTGCAAAGAAGAGAAGGCTCAATTAGTCATCA	TC588130	Rn.138846
Cldn10	A_44_P351723|290485	0.0105641	6.32812e-05	2.223	down	466.701	474.693	374.882	909.56	909.126	764.737	-0.565215	-0.399265	-0.67965	0.597549	0.724627	0.491217	chr15	+	false	Rattus norvegicus claudin 10 (Cldn10), mRNA [NM_001106058]	ENSRNOT00000013520	290485	NM_001106058	claudin 10		GO:0005737|GO:0005886|GO:0005198|GO:0016021|GO:0005923	NM_001106058	AAATCACAACGGAATTCTTTGATCCCCTCTTTATGGAGCAAAAGTATGAATTGGGGGCTG	TC593837	Rn.99994
F2	A_44_P208138|29251	0.0105641	6.74839e-05	3.17014	down	11.6175	10.2888	7.35898	19.1006	21.1041	18.74	-0.806584	-0.80809	-1.18951	0.556956	0.899884	0.732615	chr3	-	false	Rattus norvegicus coagulation factor II (F2), mRNA [NM_022924]	ENSRNOT00000022233	29251	NM_022924	coagulation factor II		GO:0010468|GO:0008284|GO:0004252|GO:0030307|GO:0008360|GO:1900738|GO:0072562|GO:0005615|GO:0006508|GO:0051281|GO:0014854|GO:0051480|GO:0005509|GO:0009611|GO:0005102|GO:0030168|GO:0014068|GO:0006953|GO:0045861|GO:0031012|GO:0048712|GO:0032967|GO:0007596|GO:0030194|GO:0042060|GO:0001934|GO:0008233|GO:0071260|GO:2000379|GO:0042730|GO:0007166|GO:0070053	NM_022924	ACGTGTTCCGTCTGAAAAGGTGGATGCAGAAAGTCATTGATCAGCATAGATAGGTTTGTG	TC577006	Rn.54498
Xlr4a	A_44_P152275|293841	0.0105641	6.54144e-05	1.89807	down	15.5687	13.6521	10.3407	17.6419	15.4816	15.1693	-0.350707	-0.329321	-0.582361	0.498308	0.52093	0.491975	chrX	-	false	PREDICTED: Rattus norvegicus X-linked lymphocyte-regulated 4A (Xlr4a), transcript variant X8, mRNA [XM_219738]	ENSRNOT00000023158	293841	XM_219738	X-linked lymphocyte-regulated 4A			XM_219738	TGCCGAAAAACTCTCCAATATACTTGATGAGCAACAAAAGCTTTTTCAACAATTTCAAGG	TC642132
	A_44_P337510	0.0105641	6.57055e-05	3.14153	down	5.806	6.9644	7.34929	13.4462	15.665	13.9184	-0.612653	-0.447665	-0.296569	0.952823	1.39589	1.24881	chr12	-	false	Rattus norvegicus similar to D5Wsu45e protein (LOC288516), mRNA [XM_221957]			XM_221957					CAGTTTTCACACGGGTATAGGATCAGAGAAAGAGAAATGATATTTCCCTTGTCTCAAGCC	TC591692
	A_64_P130407	0.0106026	6.88139e-05	1.55596	up	53.6114	45.7402	45.8552	24.3177	21.0432	23.1426	0.654667	0.636575	0.736121	0	0.0029912	0.110951	chr8	+	false	multiple EGF-like-domains 11 [Source:MGI Symbol;Acc:MGI:1920951] [ENSRNOT00000050649]	ENSRNOT00000050649		XM_006226428				XM_006226428	AGCTATATCCAGAATCCATACGACCTACCTAGGAACAGCCATATTCCTGGTCACTATGAC
Serpinb2	A_44_P104985|60325	0.0106026	6.86423e-05	7.14572	down	4.99568	6.46415	6.79744	41.502	19.0831	20.6399	-2.61466	-2.59774	-2.58334	0.800695	-0.0852003	0	chr13	+	false	Rattus norvegicus serpin peptidase inhibitor, clade B (ovalbumin), member 2 (Serpinb2), mRNA [NM_021696]	ENSRNOT00000003409	60325	NM_021696	serpin peptidase inhibitor, clade B (ovalbumin), member 2		GO:0030162|GO:0010951|GO:0043066|GO:0005737|GO:0004867|GO:0042060|GO:0005615	NM_021696	GTCTGAGAGCAATGACCTTTTTCTTTCTGAAGTGTTCCATCAAGCCACAGTAGATGTGAA	TC576781	Rn.42912
Fgd5	A_42_P499221|362402	0.0106292	6.93925e-05	1.56759	down	80.2438	72.1864	62.272	97.3517	86.1079	83.2774	-0.277604	-0.22681	-0.380071	0.37443	0.372585	0.314139	chr4	+	false	PREDICTED: Rattus norvegicus FYVE, RhoGEF and PH domain containing 5 (Fgd5), transcript variant X1, mRNA [XM_006224993]		362402	XM_006224993	FYVE, RhoGEF and PH domain containing 5		GO:0005089|GO:0046872	XM_006224993	ACCTGAGGCAGAGTCATCTCCTGCTGGCCAGTTCTTTATGCTGGATGGATTTTACAAAAT	TC591399	Rn.16775
Btbd17	A_64_P009718|303660	0.0106317	7.02038e-05	3.00252	up	1481.98	1155.94	1422.17	406.364	458.078	368.827	1.38832	1.17769	1.57802	-0.312259	0	-0.302236	chr10	-	false	Rattus norvegicus BTB (POZ) domain containing 17 (Btbd17), mRNA [NM_001134534]	ENSRNOT00000004191	303660	NM_001134534	BTB (POZ) domain containing 17			NM_001134534	GAGAATGCACTGCATCTCCATCTCATTGTCAAGCCGGTGTACCACACCCTCATCCGGACT		Rn.105956
Olig1	A_42_P672103|60394	0.0106317	7.05879e-05	1.87418	up	26632.7	22954.5	26020.5	13338	12122.3	12138.4	0.85055	0.727913	1.00682	-0.0541697	-0.0474796	-0.0318499	chr11	+	false	Rattus norvegicus oligodendrocyte transcription factor 1 (Olig1), mRNA [NM_021770]	ENSRNOT00000002827	60394	NM_021770	oligodendrocyte transcription factor 1		GO:0006355|GO:0046983|GO:0005634|GO:0048663|GO:0003677|GO:0006351	NM_021770	ATGCCGCGTCTGCGTCTTGGCTTGTGATTAGCGTTAGCAAATTACCCAAGATTATTGCAT	TC576196	Rn.45339
	A_64_P082163	0.0106553	7.15874e-05	1.89044	up	106.043	105.272	89.0242	41.7261	40.132	41.9666	0.467541	0.672632	0.472856	-0.473801	-0.354594	-0.314738	chr16	-	false	PREDICTED: Rattus norvegicus ralA-binding protein 1-like (LOC680627), misc_RNA [XR_147135]			XR_147135					TGGTAACTGGCCATCCTACTGGGAAACAGAATCGGTTTCTTTGGTCCGTCAAATCAAAGA		Rn.226684
	A_64_P018661	0.0106553	7.1597e-05	1.79654	up	256.121	218.48	229.51	127.814	105.544	100.5	0.856342	0.779762	0.926578	0.118669	0	-0.0916438	chr7	-	false									TCAGAGTTTGGGAGGCACAGGTCACCCCCTCAGCTCTCAGAGTTTGGGGGCACAGGTCAC
Rdh7	A_44_P484979|360420	0.010737	7.25555e-05	3.36613	up	23.9878	16.2217	16.9786	2.77434	2.96227	3.57977	2.02296	1.63839	1.89021	-0.0356736	-0.0276055	0.361563	chr7	-	false	Rattus norvegicus retinol dehydrogenase 7 (Rdh7), mRNA [NM_133543]	ENSRNOT00000005875	360420	NM_133543	retinol dehydrogenase 7		GO:0005783|GO:0042572|GO:0004745	NM_133543	TATTATAGAGCCTGGTGGGTTCAAGACCAATGTCACTAATATGGAGAGGCTATCAGACAA	TC577175	Rn.31786
Msr1	A_44_P928825|498638	0.0107887	7.41213e-05	2.52582	down	5.05243	6.55857	7.1629	9.49523	8.73887	9.83035	-1.40482	-1.37218	-1.10521	-0.0844378	0	0.212478	chr16	+	false	Rattus norvegicus macrophage scavenger receptor 1 (Msr1), mRNA [NM_001191939]	ENSRNOT00000017339	498638	NM_001191939	macrophage scavenger receptor 1		GO:0003674|GO:0071407|GO:0042953|GO:0005886|GO:0010744|GO:0034381|GO:0030169|GO:0031410|GO:0030301|GO:0010886|GO:0005829|GO:0005044	NM_001191939	GAACGTGTGCACAAAGTATCAGCAGAAATCCAGTCTGTGAAAGAAGAACAAGAGCATGTG		Rn.231068
	A_64_P012149	0.0107887	7.38012e-05	1.51896	up	238.324	214.96	197.889	127.354	121.324	111.8	0.537997	0.554008	0.493341	-0.0866499	0	-0.137264	chr8	+	false									GGTCCCTGCTGTACGCAGTTCGCTCCCTTTACTGCTCTTCAAGCTCACCCGATTCCTACC
	A_64_P000779	0.0107887	7.45525e-05	2.44819	down	4.49257	6.11533	6.38454	7.22645	7.44712	8.52041	-0.051126	-0.0284216	-0.0212125	1.04279	1.25711	1.47448	chr18	-	false	Rattus norvegicus similar to glyceraldehyde-3-phosphate dehydrogenase (phosphorylating) (EC 1.2.1.12) - mouse (LOC291523), mRNA [XM_225838]			XM_225838					AAGATGGTGAAGATTGGTGTGAACAGATTTGGCCATATTTGTCACCTGCTTACCAGGGCT
	A_64_P017655	0.0107887	7.45319e-05	1.67127	up	642.396	547.501	541.661	338.098	311.094	273.678	0.710251	0.630219	0.685823	-0.015995	0	-0.180543	chr2	-	false									CCCAGCTCCCAGACCTTCACAGTTTGTGACCCCAGCTCCCAGACCTTTACAGTTAGTTAG
Gpr22	A_44_P657993|298944	0.0108628	7.54795e-05	3.16233	down	10.5182	6.94949	7.26871	15.9155	16.5713	15.983	-0.97462	-1.42501	-1.3853	0.24256	0.507521	0.447948	chr6	-	false	Rattus norvegicus G protein-coupled receptor 22 (Gpr22), mRNA [NM_001106722]	ENSRNOT00000011659	298944	NM_001106722	G protein-coupled receptor 22		GO:0004930|GO:0016021	NM_001106722	CTTTCTTTTGAATGTAGGAAATACAGACTATATTAGTATTTCAAAATCATGAGTCAATGA	TC628102	Rn.59212
Tnn	A_42_P808236,A_44_P218612|304913	0.0112552	7.86353e-05	2.94887	down	7.62998	7.0758	6.92936	12.8426	12.1151	13.5123	-0.753913	-0.804412	-1.15702	0.502775	0.648185	0.814181	chr13	-	false	Rattus norvegicus tenascin N (Tnn), mRNA [NM_001107189]	ENSRNOT00000003452	304913	NM_001107189	tenascin N		GO:0005178|GO:0016477|GO:0009986|GO:0007160|GO:0005578|GO:0016049|GO:0007409|GO:0042802	NM_001107189	CACCCTTCTTTCGTGTTTGGTATCATTTTGGAAGGTTTTCTGTAGCCAAGTCAGTGACCA///ACCACAATGGTTGGAAGTTCACAACTTTTGACAGAGACAATGATATTGCCCTCAGCAACT	TC582401	Rn.3715
Pyy	A_64_P051393,A_64_P051392|287730	0.0113277	8.08722e-05	1.78413	down	103.406	79.9173	80.4017	125.034	122.971	128.785	-0.43587	-0.629211	-0.55723	0.196643	0.325117	0.3616	chr10	-	false	Rattus norvegicus peptide YY (mapped) (Pyy), mRNA [NM_001034080]	ENSRNOT00000028323	287730	NM_001034080	peptide YY (mapped)		GO:0042755|GO:0032096|GO:0005184|GO:0005615	NM_001034080	GCAGCTCTGTTCTCCAAACTGCTCTTCACAGACGACAGCGAGAATCTCCCCTTCAGGTCT///GCTGGAGGGCTGTGTGTGTTCATGTCCCCGTCCTCAAATAAAAAGCAAATTTCGCACAAA	TC623092	Rn.13173
Pkhd1l1	A_64_P062869,A_64_P125235|314917	0.0113277	8.08615e-05	3.10962	down	6.43833	6.29255	6.59998	12.4391	9.49825	12.5236	-0.773798	-1.13078	-1.11924	0.60433	0.441742	0.840328	chr7	+	false	Rattus norvegicus polycystic kidney and hepatic disease 1-like 1 (Pkhd1l1), mRNA [NM_001034931]	ENSRNOT00000005958	314917	NM_001034931	polycystic kidney and hepatic disease 1-like 1			NM_001034931	CAGTGGCAAGATCATTAGAAGTGCTGATATGCAATTTGAATATAACTTTGCTTCTGGAAA///CACTACTTGGCTGCACAACAAGAAAAAGCCTACACAATTTTCAAGGAAATATTGCTAAAG	TC590021///TC595766	Rn.224658
Ntn1	A_64_P023527|114523	0.0113277	8.05813e-05	1.92234	down	15.4205	13.9128	10.5781	19.3905	14.8799	15.6476	-0.600764	-0.5399	-0.782588	0.391206	0.221266	0.292869	chr10	-	false	Rattus norvegicus netrin 1 (Ntn1), mRNA [NM_053731]	ENSRNOT00000005255	114523	NM_053731	netrin 1		GO:0030334|GO:0008284|GO:0042472|GO:0045773|GO:0005578|GO:0006915|GO:0005576|GO:0030879|GO:0007409|GO:0033564|GO:0005604|GO:0005737|GO:0016337|GO:0040023|GO:0007411|GO:0030517|GO:0001764|GO:0060603	NM_053731	GCACAAGTCGTATACGCCGTGGTGACCAGAGTTTGTGGATCCGTTCGCGAGACATCGCTT	TC577128	Rn.17851
	A_64_P056946	0.0113277	8.02829e-05	1.96459	up	385.678	301.967	312.229	151.937	154.42	131.631	0.937615	0.734361	0.85225	-0.160774	0	-0.237681	chr7	+	false									AGGAAACCTCCAGTCTTCTTGCCAGCTGACCCTTCCTGCCTGGAATTGTCACTGAAATAG
Fcgr1a	A_43_P15904,A_64_P129279|295279	0.0117333	8.46633e-05	1.86197	up	190.136	183.777	163.875	91.637	79.8573	69.9591	0.854846	0.980172	0.879158	0.0976906	0.0656161	-0.139623	chr2	-	false	Rattus norvegicus Fc fragment of IgG, high affinity Ia, receptor (CD64) (Fcgr1a), mRNA [NM_001100836]	ENSRNOT00000028780	295279	NM_001100836	Fc fragment of IgG, high affinity Ia, receptor (CD64)		GO:0005886|GO:0042590|GO:0006910|GO:0006911|GO:0001805|GO:0006898|GO:0009617|GO:0050766|GO:0019864|GO:0050776|GO:0019884|GO:0001798|GO:0019770|GO:0042742|GO:0001788|GO:0007166|GO:0009897|GO:0038094	NM_001100836	GCACAAACTTCCCAAACTTGACCCTGAAACTGTGGGACCAAGGCACACAACTCTTAAATA///AACTGTGAGACAAGATTGTTCCTGCAGAGTCCTGGCTTACGGCTTTACTTCTCCTTCTAT	TC594251	Rn.16643
Hipk1	A_44_P443171|365895	0.0117333	8.46632e-05	2.01093	down	25.7077	20.9493	22.0266	37.89	27.9626	30.8366	-0.936624	-1.0277	-0.800538	0.213565	-0.0298877	0.0750537	chr2	-	false	Rattus norvegicus homeodomain interacting protein kinase 1 (Hipk1), mRNA [NM_001100986]	ENSRNOT00000056079	365895	NM_001100986	homeodomain interacting protein kinase 1		GO:0006355|GO:0008284|GO:0060235|GO:0016926|GO:0072577|GO:0061072|GO:0005634|GO:0010842|GO:0060059|GO:0097191|GO:0009952|GO:0010803|GO:0005524|GO:0048596|GO:0006351|GO:0042802|GO:0007224|GO:0005622|GO:0042771|GO:0005737|GO:0016607|GO:0004674|GO:0030182|GO:0016605	NM_001100986	TTGGCACCCGTACGATCATTGTGCCTCCTTTAAAAACACAGCTTGGCGACTGTACTGGAG		Rn.4151
Lgi4	A_44_P1018090|361549	0.0119789	8.68933e-05	2.01217	down	2787.27	2883.32	2811.61	5369.45	4872.48	5390.67	-1.10657	-0.901276	-0.844437	0.00422001	0	0.169753	chr1	+	false	Rattus norvegicus leucine-rich repeat LGI family, member 4 (Lgi4), mRNA [NM_199499]	ENSRNOT00000028632	361549	NM_199499	leucine-rich repeat LGI family, member 4		GO:0042063|GO:0008344|GO:0021782|GO:0042551|GO:0042552|GO:0022011|GO:0014044|GO:0005615|GO:0014009	NM_199499	CGAAGACTGATTGCTTTTACACGTGTGCAGTAAAAGTGAAGCAGCGAAGATGAAGTCTAG	TC610948	Rn.143830
Cdo1	A_44_P165870|81718	0.0123716	9.06865e-05	1.92403	down	521.347	462.758	393.616	859.707	686.63	787.428	-0.868096	-0.888104	-1.06042	0.0630808	-0.128516	0.0812101	chr18	-	false	Rattus norvegicus cysteine dioxygenase type 1 (Cdo1), mRNA [NM_052809]	ENSRNOT00000000172	81718	NM_052809	cysteine dioxygenase type 1		GO:0006534|GO:0045471|GO:0010243|GO:0046439|GO:0051384|GO:0051591|GO:0008198|GO:0005829|GO:0007595|GO:0033762|GO:0017172|GO:0042412|GO:0019448|GO:0043200	NM_052809	CTGACAAGAAATCCAACGAGATGATCAAGAAGTCTGAAAGAACTTTGAGGGAAAATCAGT	TC649631	Rn.2589
	A_64_P140248	0.0123716	9.02665e-05	2.0949	up	37.2887	35.4709	28.2438	12.5843	9.44401	11.3234	0.898371	1.07704	0.860122	-0.0904856	-0.274622	0	chr12	+	false									GTCAGTACATTATATTTCCATACATACATTTTGTTCCTACTCATTCCCCTCACAAAATGA
Il6r	A_42_P772157|24499	0.0124603	9.87315e-05	1.64212	down	78.179	70.3254	66.5738	110.265	86.754	86.1172	-0.545456	-0.491161	-0.507875	0.323917	0.15494	0.123329	chr2	-	false	Rattus norvegicus interleukin 6 receptor (Il6r), mRNA [NM_017020]	ENSRNOT00000028234	24499	NM_017020	interleukin 6 receptor		GO:0005138|GO:0032755|GO:0008284|GO:0032717|GO:0070119|GO:0050830|GO:0045471|GO:0019221|GO:0050731|GO:0043434|GO:0019981|GO:0051591|GO:0005615|GO:0042803|GO:0016324|GO:0051092|GO:0032496|GO:0070102|GO:0004897|GO:0034097|GO:0010332|GO:0010536|GO:0009986|GO:0004915|GO:0042517|GO:0051384|GO:0005896|GO:0005576|GO:0032722|GO:0070120|GO:0048661|GO:0046427|GO:0032809|GO:0050829|GO:0032966|GO:0031018|GO:…	NM_017020	TAGTGCTCATTAAGGAACATTGTCAGTTTTGTGAACATATGCTCAGATGGAGATCTTGTT	TC588995	Rn.1716
	A_64_P040547	0.0124603	9.98994e-05	3.34295	down	7.96388	6.48629	6.89654	13.1757	13.0615	13.6456	-0.686088	-1.18733	-1.14853	0.562426	0.780034	0.858955	chr6	+	false									ATCATAAAGGAACTTTTACCTAAGGTAATCAACCATTTTGGGGTTGTCATTCGGGGCTAG
Itgad	A_44_P110788|64350	0.0124603	9.44696e-05	2.57931	up	53.5667	51.234	45.1129	14.1148	12.0829	16.0154	0.936068	1.10103	0.983333	-0.492587	-0.490246	-0.0976906	chr1	+	false	Rattus norvegicus integrin, alpha D (Itgad), mRNA [NM_031691]	ENSRNOT00000026855	64350	NM_031691	integrin, alpha D		GO:0008305|GO:0046982|GO:0007229|GO:0050798|GO:0007155|GO:0046872	NM_031691	AGGTGGAGACAACGTTAGAAGAATACGTGGTCTATGAGCCCATCTTCCTCGTGGCGGGCA	TC574272	Rn.34728
Tapbpl	A_64_P013082|297602	0.0124603	9.58759e-05	2.40214	down	8.97984	9.89817	8.12342	15.491	11.898	15.5821	-1.04903	-0.81345	-0.958362	0.307226	0.14386	0.521032	chr4	-	false	Rattus norvegicus TAP binding protein-like (Tapbpl), mRNA [NM_001106622]	ENSRNOT00000038178	297602	NM_001106622	TAP binding protein-like			NM_001106622	ATTATAGAGAAGAGAACCCTGGGCTGATGAAAGGAACGGGACAAGAGATGTTTAGAAATG		Rn.162788
Nos1ap	A_42_P530662|192363	0.0124603	9.51471e-05	1.68964	down	108.167	92.0755	85.3981	127.078	132.071	131.242	-0.594241	-0.614582	-0.687742	0	0.200588	0.172998	chr13	-	false	Rattus norvegicus nitric oxide synthase 1 (neuronal) adaptor protein (Nos1ap), mRNA [NM_138922]	ENSRNOT00000032218	192363	NM_138922	nitric oxide synthase 1 (neuronal) adaptor protein		GO:0050998|GO:0045428|GO:0005515|GO:0005737|GO:0031102|GO:0050999|GO:0042981|GO:0005634|GO:0030165|GO:0002020|GO:0007269	NM_138922	GCAATGTCTTTAAATCCAAGAAGAAGAGCCAAGCTATGAGAATCGTACGGACAGTGGGAC	TC574844	Rn.9903
Tagln	A_44_P360772|25123	0.0124603	9.43708e-05	4.91764	down	88.7912	109.221	65.9497	367.798	403.685	296.059	-0.514779	0	-0.683938	1.85958	2.13801	1.6976	chr8	-	false	Rattus norvegicus transgelin (Tagln), mRNA [NM_031549]	ENSRNOT00000024030	25123	NM_031549	transgelin		GO:0005737|GO:0051015|GO:0030855|GO:0007010|GO:0030674	NM_031549	GTGACCAAGAACGATGGACACTACCGTGGAGATCCCAACTGGTTTATGAAGAAAGCCCAG	TC599365	Rn.34397
Rasgrp1	A_43_P11980|29434	0.0124603	9.82448e-05	4.01815	down	6.5795	8.68199	6.85244	17.3055	18.0016	18.6451	-1.39862	-1.03931	-1.6925	0.435607	0.712056	0.741489	chr3	-	false	Rattus norvegicus RAS guanyl releasing protein 1 (calcium and DAG-regulated) (Rasgrp1), mRNA [NM_019211]	ENSRNOT00000007687	29434	NM_019211	RAS guanyl releasing protein 1 (calcium and DAG-regulated)		GO:0002437|GO:0043303|GO:0032856|GO:0005886|GO:0007264|GO:0005509|GO:0005623|GO:0032252|GO:0032862|GO:0001816|GO:0014066|GO:0042629|GO:0030154|GO:0005829|GO:0005622|GO:0000139|GO:0047496|GO:0005789|GO:0017034|GO:0032317	NM_019211	CTTTTACTGAAACCAATACCAACATGTGCTAAAATAAGAGTATAGTTTCCTGACAGTGTC	TC574227	Rn.162685
Mad1l1	A_64_P021229,A_64_P006316|680006	0.0124603	9.79917e-05	1.55327	up	685.37	581.663	626.502	398.989	348.821	346.149	0.513054	0.437097	0.608152	-0.0757179	-0.134695	-0.137218	chr12	+	false	Rattus norvegicus MAD1 mitotic arrest deficient-like 1 (yeast) (Mad1l1), mRNA [NM_001109387]	ENSRNOT00000001709	680006	NM_001109387	MAD1 mitotic arrest deficient-like 1 (yeast)		GO:0005739|GO:0072686|GO:0007094|GO:0005737|GO:0005643|GO:0000776|GO:0005634|GO:0090235|GO:0015629	NM_001109387	AGACTGTGGCCTGCGTCCACAGTCCCAGCCTGATGAAATAAAGTGCTACATTTATCTTCC///CAAAATGCAGCTGCTGGAGACGGAGTTCTCCCGTTCAGTGCCTGAGCTCATTGAGCTGCA	TC640095	Rn.95132
Mfsd2a	A_44_P269930|298504	0.0124603	9.85234e-05	1.93703	down	281.998	294.6	234.513	498.837	462.232	421.52	-1.04887	-0.822783	-1.08974	0	0.019619	-0.119474	chr5	-	false	Rattus norvegicus major facilitator superfamily domain containing 2A (Mfsd2a), mRNA [NM_001106683]	ENSRNOT00000019080	298504	NM_001106683	major facilitator superfamily domain containing 2A		GO:0005737|GO:0005886	NM_001106683	CCTTGCACTGAGCAGCTGTTCTTCCTATGTCAAGACAGGGACCAAGGACTGGAGGGTGAG	TC592735	Rn.20566
Vgf	A_64_P030739|29461	0.0124603	9.29211e-05	2.7972	down	12475.2	11280	8443.21	32361.3	28225.7	22210.8	-1.14087	-1.14962	-1.45724	0.387328	0.299776	0.0171175	chr12	+	false	Rattus norvegicus VGF nerve growth factor inducible (Vgf), mRNA [NM_030997]	ENSRNOT00000041808	29461	NM_030997	VGF nerve growth factor inducible		GO:0030133|GO:0043005|GO:0032868|GO:0009409|GO:0005623|GO:0005576|GO:0043084|GO:0042593|GO:0031410|GO:0006091|GO:0051591|GO:0002021|GO:0005615|GO:0019953|GO:0001541|GO:0048168|GO:0030182|GO:0043025|GO:0005184|GO:0008083|GO:0030073|GO:0030667	NM_030997	CTTCTGTTGTAAATACCCCTCACGGAGGAAATAGTTTTGCTAAGAAATAAAAGTGACTAT	TC575355	Rn.9704
Fads6	A_64_P001774|303671	0.0124603	9.38129e-05	1.51144	up	87.3459	75.2645	79.1126	43.7294	39.338	40.7654	0.286379	0.258638	0.397903	-0.317622	-0.279125	-0.248112	chr10	-	false	Rattus norvegicus fatty acid desaturase 6 (Fads6), mRNA [NM_001107064]	ENSRNOT00000029001	303671	NM_001107064	fatty acid desaturase 6		GO:0006629	NM_001107064	TAAACAGCTCTGTTTTGTTCCATGTTCAGAAGACTCCAGCCTGGGTGACAGAATTACTGG	TC596779	Rn.163176
RT1-CE11	A_64_P091038|414791	0.0124603	9.75483e-05	2.56302	up	374.829	285.556	301.661	101.631	119.997	100.018	1.03513	0.787457	0.938632	-0.614945	-0.208574	-0.4888	chr20_random	+	false	Rattus norvegicus RT1 class I, locus CE11 (RT1-CE11), mRNA [NM_001008834]		414791	NM_001008834	RT1 class I, locus CE11			NM_001008834	AAACCAATGTCATTTATGTTGTCGTTGGAGCCCTGGTCATCACTGGAGCTGTGATCATTG	NP598265	Rn.233729
Rhbdl3	A_44_P961164,A_64_P056583|287556	0.0124603	9.98199e-05	1.6089	up	212.857	208.454	203.554	114.363	109.929	103.819	0.607095	0.743323	0.776598	-0.00368547	0.0855179	-0.0130444	chr10	+	false	Rattus norvegicus rhomboid, veinlet-like 3 (Drosophila) (Rhbdl3), mRNA [NM_001105819]	ENSRNOT00000007312	287556	NM_001105819	rhomboid, veinlet-like 3 (Drosophila)		GO:0004252|GO:0005509|GO:0016021	NM_001105819	CAACGCTGGTTTCTAAATATTTTTGTATTGTGTACATTCTGTATATTTTTGTTGTAACGT///CTCTCTGCAGCTCAAGGTCTGGTGCTCTGGCAATGGATATGATGACTTTGATCTGGGGGG	TC583657///TC623218	Rn.20693
Vipr1	A_42_P670580|24875	0.0124603	9.78161e-05	2.00001	down	159.018	152.038	115.869	261.271	229.528	227.24	-0.429507	-0.336593	-0.664243	0.554815	0.519391	0.495465			false	Rattus norvegicus vasoactive intestinal peptide receptor 1 (Vipr1), mRNA [NM_012685]		24875	NM_012685	vasoactive intestinal peptide receptor 1		GO:0005886|GO:0004999|GO:0016021	NM_012685	AGAAGGAAAGTCCTGGTAGAGGCCGGTGTTGAACCCAACTTTCCAAATCCCATGGTCGTG	TC597237	Rn.9973
Myom1	A_64_P163244|316740	0.0124603	9.45903e-05	2.41437	down	23.7836	17.2613	20.3333	35.6329	30.9035	35.4066	-0.744631	-1.00427	-0.603156	0.434167	0.432439	0.59628	chr9	+	false	Rattus norvegicus myomesin 1 (Myom1), mRNA [NM_001191584]	ENSRNOT00000029583	316740	NM_001191584	myomesin 1		GO:0006936|GO:0008307|GO:0031430|GO:0030017|GO:0042803|GO:0042802	NM_001191584	AACAAATACGGCTCGGAGACCAGTGACTTCACCGTCAGTGTGTTCATCCCCGAGGAGGAG	TC594567	Rn.15504
RGD1562997	A_44_P421978|291773	0.0124603	9.94418e-05	1.80405	down	39.0851	30.8527	31.9194	44.1064	44.2599	44.5	-0.768564	-0.880602	-0.694718	-0.051672	0.14012	0.121378	chr18	+	false	Protein Taf4b [Source:UniProtKB/TrEMBL;Acc:F1LT11] [ENSRNOT00000037955]	ENSRNOT00000037955	291773	XM_006254439	similar to Transcription initiation factor TFIID 105 kDa subunit (TAFII-105)		GO:0006352|GO:0005669|GO:0003700|GO:0051059|GO:0046982|GO:0005730|GO:0005634|GO:0003677	XM_006254439	CAACACAGGAGAGATTACGAGGCCTTCTAGAGAAACTAACTGCAATTGCTCAGCATCGAA
	A_64_P066586	0.0124603	9.73412e-05	1.43205	up	8127.12	6854.99	6823.03	5011.42	4569.8	4373.36	0.546675	0.436018	0.528791	-0.000948906	-0.00916481	-0.0326529	chrX	-	false									GGAGTTATCCTCCCCCAATCTATTGTTAGACAAGTACAGTGGGTGAACTTTCTGGAATAG
Tspan11	A_64_P038582,A_44_P485376|312727	0.0124869	0.000101442	2.29596	up	2695.7	2407.01	2906.77	1167.83	976.977	1027.49	0.934252	0.926353	1.28576	-0.0990601	-0.21267	-0.139189	chr4	+	false	Rattus norvegicus tetraspanin 11 (Tspan11), mRNA [NM_001024262]	ENSRNOT00000007198	312727	NM_001024262	tetraspanin 11		GO:0016021	NM_001024262	GGTCAGTGTATGCTTGGTGCCTTGTCTCTATGAACTCAATAATAAAGGACTTTACCACGG///CTTCGGGGCCATCATCCGGGAGCAGAAGAGCTGTCTCTCCACATATTTCTGCCTGTTGCT	TC623497///TC580386	Rn.125922
Trdn	A_44_P191715,A_44_P123550|59299	0.0124869	0.000101542	3.10021	down	137.051	109.507	83.2462	268.48	295.394	270.106	-1.05483	-1.20953	-1.56992	0.21392	0.49075	0.358147	chr1	-	false	Rattus norvegicus triadin (Trdn), mRNA [NM_021666]	ENSRNOT00000017428	59299	NM_021666	triadin		GO:0005515|GO:0014070|GO:0060047|GO:0014902|GO:0005886|GO:0005783|GO:0030314|GO:0005102|GO:0005623|GO:0006874|GO:0031122|GO:0014808|GO:0034704|GO:0090158|GO:0043231|GO:0005622|GO:0014701|GO:0005737|GO:0016529|GO:0010880|GO:0016021|GO:0051280|GO:0051281	NM_021666	CATGCTACAGAATGGGTTATCCACTAAGTTATTACCTTTCAATGACTATATACTAAGCTC///GACTGGATCTATGGCTTCTTCTCTTTGCTATCTGATATCATCTCATCTGATGGTGATGAA	TC600326///TC579801	Rn.41863
Wbscr17	A_44_P550559|288611	0.0124869	0.000100644	3.33473	down	19.0716	13.7771	11.5528	30.8528	29.9715	38.465	-0.9064	-1.18445	-1.26863	0.395221	0.561199	0.896815	chr12	+	false	Rattus norvegicus Williams-Beuren syndrome chromosome region 17 (Wbscr17), mRNA [NM_001025112]	ENSRNOT00000073145	288611	NM_001025112	Williams-Beuren syndrome chromosome region 17		GO:0016757	NM_001025112	TGAAGTGTAAGAACTTCCAGTGGTACTTGGACCATGTTTACCCGGAAATGAGAAGATACA	TC577185	Rn.214637
LOC500148	A_64_P070746|500148	0.0127596	0.000104247	2.36269	up	13.3397	14.1633	11.6253	2.86467	2.87504	3.1465	1.13207	1.43821	1.3172	0	-0.0703698	0.236561	chr4	-	false	Rattus norvegicus similar to 40S ribosomal protein S7 (S8) (LOC500148), non-coding RNA [NR_073161]	ENSRNOT00000009001	500148	NR_073161	ribosomal protein S7 pseudogene		GO:0003735|GO:0022627|GO:0006364|GO:0032040|GO:0042274|GO:0006412|GO:0030686	NR_073161	CTCAACAAAGTAGAGCTGGATTTTTGTATTCTTGCTTCTCCATCTGTGGATAGAAAATAT	TC579087	Rn.123131
Col5a1	A_64_P009097|85490	0.0128194	0.000105226	1.59256	down	103.81	91.3563	90.1499	125.108	114.417	130.36	-0.534284	-0.511672	-0.478674	0.0942535	0.118096	0.277055	chr3	+	false	Rattus norvegicus collagen, type V, alpha 1 (Col5a1), mRNA [NM_134452]	ENSRNOT00000012334	85490	NM_134452	collagen, type V, alpha 1		GO:0005581|GO:0035313|GO:0001568|GO:0048407|GO:0043394|GO:0048592|GO:0005588|GO:0035989|GO:0005604|GO:0031012|GO:0008150|GO:0003007|GO:0016477|GO:0051128|GO:0030199|GO:0045112|GO:0043588|GO:0043206|GO:0032964|GO:0007155|GO:0008201|GO:0005201	NM_134452	TCATGTTCACCGACTTTGGTGAAGCCTCACAGAAATTTGGATTTGAAGTAGGGCCAGCTT	TC615511	Rn.117
	A_64_P124641	0.012856	0.000106017	1.50067	down	1034.04	996.256	891.733	1428.25	1342.37	1217.51	-0.66262	-0.553904	-0.636563	-0.0237665	0.0232429	-0.0957537	chr18	+	false	Q3U6G1_MOUSE (Q3U6G1) Bone marrow macrophage cDNA, RIKEN full-length enriched library, clone:I830125G18 product:biliverdin reductase B (flavin reductase (NADPH)), full insert sequence, partial (78%) [TC609126]								ATGGACAAGGGCCCTCGAGGGTCATATCCAAGCATGACCAGGGCCACTTCATGCTTCTGT	TC609126
Dph3	A_44_P947511|680594	0.012912	0.000106972	1.51824	up	1779.53	1717.09	1593.93	1132.66	942.466	980.266	0.430113	0.531301	0.518094	-0.0389461	-0.17354	-0.115213	chr16	-	false	Rattus norvegicus diphthamide biosynthesis 3 (Dph3), mRNA [NM_001134850]		680594	NM_001134850	diphthamide biosynthesis 3		GO:0005737|GO:0050709|GO:0005730|GO:0051099|GO:0005634	NM_001134850	AACAACACACTTCAGAGTGAAGTTTCTAGTCAGTTCTTCAAAGGGTTCTTTCCTCTCATG	TC591244	Rn.3536
Serpinb7	A_43_P13105|117092	0.0129758	0.0001098	1.75196	up	793.153	688.916	625.684	411.866	315.013	350.616	0.763769	0.707075	0.638117	0	-0.236508	-0.0814466	chr13	+	false	Rattus norvegicus serpin peptidase inhibitor, clade B (ovalbumin), member 7 (Serpinb7), mRNA [NM_130404]	ENSRNOT00000003466	117092	NM_130404	serpin peptidase inhibitor, clade B (ovalbumin), member 7		GO:0030162|GO:0010951|GO:0003674|GO:0032967|GO:0090362|GO:0005575|GO:0005615|GO:0072126|GO:0032914	NM_130404	GCTGACCGCCCCTTTCTGTTTGTCATTAGGAAGAATGGCATCATCTTATTTACTGGCAAA	TC579572	Rn.79335
Cacna2d2	A_64_P137630|300992	0.0129758	0.000109977	1.68226	down	33.3906	26.0732	24.0488	33.6885	32.9298	31.6961	-0.423424	-0.595607	-0.561385	0.143601	0.30782	0.219376	chr8	+	false	Rattus norvegicus calcium channel, voltage-dependent, alpha 2/delta subunit 2 (Cacna2d2), mRNA [NM_175592]	ENSRNOT00000021218	300992	NM_175592	calcium channel, voltage-dependent, alpha 2/delta subunit 2		GO:0048747|GO:0046622|GO:0005245|GO:0007528|GO:0005246|GO:0040014|GO:0006816|GO:0060024|GO:0005891|GO:0046872	NM_175592	AGCTGGTGCAGAGACCGCGATACCGAACAGGCCCGCACATCTGTTTTGACTACAATGCGA	TC574304	Rn.91563
Zfp93	A_64_P120584|296399	0.0129758	0.000108462	1.78116	up	100.473	98.6556	96.0681	49.0007	38.1598	44.0077	0.661762	0.841889	0.847414	0	-0.155773	0.00839853	chr3	-	false	Rattus norvegicus zinc finger protein 93 (Zfp93), mRNA [NM_001106546]	ENSRNOT00000017008	296399	NM_001106546	zinc finger protein 93		GO:0003676|GO:0046872	NM_001106546	AAGAACTCAAACCTGGTCTCTTTCCCCTTGGAAGGCATTGCTTCCGGGCAGCTTGGACCC		Rn.133759
	A_64_P043304	0.0129758	0.000108882	1.64314	up	199.685	163.396	155.825	100.376	83.2408	78.9682	0.689641	0.549581	0.554541	-0.0326481	-0.125188	-0.19776	chr1	+	false									CCCATTCAATATCAATTCATGGCCTAATGTATACAAAGAAATAAAGGACCTGGACTGAAA
LOC100359977	A_64_P049466|100359977	0.0129918	0.00011331	1.9577	down	129.531	118.112	97.4308	206.884	188.883	164.074	-0.76001	-0.717011	-0.951975	0.223305	0.230316	0.0248518	chr5	-	false	Rattus norvegicus sialomucin core protein 24-like (LOC100359977), mRNA [NM_001271259]	ENSRNOT00000012626	100359977	NM_001271259	sialomucin core protein 24-like			NM_001271259	AGGCGACAGCTTTCTTTGTGCTACGCTTCCTCAAGGCCAAGGACAGCACTTACCAGACGC		Rn.16127
Adamts3	A_64_P110239|305253	0.0129918	0.000112079	2.14453	down	164.809	161.388	123.081	273.391	286.167	254.293	-0.594651	-0.456212	-0.785505	0.411921	0.612974	0.440721	chr14	+	false	Rattus norvegicus ADAM metallopeptidase with thrombospondin type 1, motif 3 (Adamts3), mRNA [NM_001107212]	ENSRNOT00000060465	305253	NM_001107212	ADAM metallopeptidase with thrombospondin type 1, motif 3		GO:0005578|GO:1900748|GO:0005615|GO:0010573|GO:0004175|GO:0007229|GO:0016485|GO:0006508|GO:0008233|GO:0008270|GO:0032964|GO:0004222|GO:0070062	NM_001107212	TTACCAGAATCCATTGGAAGAAAGCGCCAAAGACTGTTTTCAGAAGGAAAGAGCCCAGTG		Rn.218557
Chrne	A_44_P1035007|29422	0.0129918	0.000113059	2.64704	down	38.7313	34.2769	26.6409	57.9044	67.0766	68.1395	-0.311948	-0.244302	-0.508464	0.794736	1.17842	1.17528	chr10	-	false	Rattus norvegicus cholinergic receptor, nicotinic, epsilon (muscle) (Chrne), mRNA [NM_017194]	ENSRNOT00000005050	29422	NM_017194	cholinergic receptor, nicotinic, epsilon (muscle)		GO:0030054|GO:0003009|GO:0045211|GO:0042391|GO:0016021|GO:0006812|GO:0005892|GO:0004889	NM_017194	TCAGCGTCGGTTCTACGCTAATCTTCCTTGGAGGTTACTTCAACCAAGTTCCTGATCTCC	TC577794	Rn.10301
Cyp2j16	A_64_P075216|502969	0.0129918	0.00011222	2.843	up	19.8488	12.5439	14.0234	3.22063	2.93816	2.64485	1.58195	1.08951	1.44774	0	-0.196501	-0.206542	chr5	-	false	PREDICTED: Rattus norvegicus cytochrome P450, family 2, subfamily j, polypeptide 16 (Cyp2j16), transcript variant 1, mRNA [XM_001058738]		502969	XM_001058738	cytochrome P450, family 2, subfamily j, polypeptide 16			XM_001058738	AAAGTACATTCTGAGATTGATAGAGTGATTGGCCATGGGAGGCTGCCAAGTACAGATGAC
Serpina1	A_44_P524718|24648	0.0129918	0.000113193	2.15509	up	18.6625	12.6607	13.6835	4.29863	3.99526	3.59723	0.380865	0.00269675	0.299082	-0.860046	-0.885909	-0.894635	chr6	-	false	Rattus norvegicus serpin peptidase inhibitor, clade A (alpha-1 antiproteinase, antitrypsin), member 1 (Serpina1), mRNA [NM_022519]	ENSRNOT00000012577	24648	NM_022519	serpin peptidase inhibitor, clade A (alpha-1 antiproteinase, antitrypsin), member 1		GO:0005515|GO:0014070|GO:0004866|GO:0005783|GO:0004867|GO:0043434|GO:0002020|GO:0005615|GO:0042802|GO:0030162|GO:0010035|GO:0006954|GO:0034014|GO:0032496|GO:1900004|GO:0034097|GO:0032355|GO:0070062|GO:0010288|GO:0001666|GO:0033986|GO:0005576|GO:0006953|GO:0010951|GO:0046687	NM_022519	CCGGTTCCTGCTAAACAGGCAAACAAGGTCAGCCATTCTCTACTTCCCCAAACTGTCCAT	TC577988	Rn.1419
	A_64_P003443	0.0129918	0.000111302	2.18358	up	119.749	84.6147	96.5533	41.851	33.1337	32.4922	1.04607	0.724287	0.982426	-0.0874519	-0.237803	-0.302051	chr4	+	false									ATAGCCCCATCTGGTGGCAGCTCTCCAAATGCCCACCTCGGAATCATGGTGACAGTTGGT
	A_64_P142954	0.0129918	0.000113585	1.7567	up	200.772	175.422	174.883	95.6971	90.4547	76.2887	0.691751	0.656234	0.734174	-0.0954862	0	-0.260955	chr13	+	false									TTTTGTAGGCTGGTCCATCACGGTGTTCCCCTTCCTGATCAGCTCACCCTGTGAGCTGCT
	A_64_P070826	0.0131482	0.000115535	1.51986	down	14204.4	12899.9	12093.2	19440.3	17061.1	18697	-0.257072	-0.262104	-0.259034	0.321515	0.268549	0.443546	chr18	+	false									GAATGAAGAAGATGGTCAGTGTCAACTTCTGACACACACACACACACACACACACACACA
Pla2g1b	A_43_P15319|29526	0.0131482	0.000116154	1.61424	up	185.57	147.581	158.601	90.7717	81.4849	78.4113	0.734788	0.554863	0.744953	0	0.0083704	-0.0463433	chr12	-	false	Rattus norvegicus phospholipase A2, group IB, pancreas (Pla2g1b), mRNA [NM_031585]	ENSRNOT00000001525	29526	NM_031585	phospholipase A2, group IB, pancreas		GO:0032869|GO:0009986|GO:0050830|GO:0045740|GO:0044240|GO:0005509|GO:0005102|GO:0005576|GO:0005615|GO:0002227|GO:0015758|GO:0047498|GO:0004623|GO:0019731|GO:0006633|GO:0046470|GO:0006644|GO:0030141	NM_031585	AAGACCTTGACACCAAGAAACACTGTTAGGCTGTCACCCCACTTCCTGTCTATGCCGTCC	TC595253	Rn.4283
	A_44_P404472	0.0131482	0.00011696	1.45129	down	46.4201	38.2327	39.0923	48.6037	42.4482	42.0516	-0.32389	-0.372413	-0.235738	0.23836	0.239988	0.201608	chr15_random	+	false	AA946055 EST201554 Normalized rat lung, Bento Soares Rattus sp. cDNA clone RLUBA66 3' end, mRNA sequence [AA946055]			AA946055					CAAAATCAACGTCTTCTTCTTCATCAGACTCTGCAAAATATTTTACTTCTTTCCTAGCCC		Rn.104585
LOC102548544	A_64_P084138|102548544	0.0131482	0.00011653	1.47762	up	1240.1	1139.88	1136.02	728.897	695.192	716.363	0.580975	0.613083	0.682514	0	0.0664253	0.120331	chr20	-	false	PREDICTED: Rattus norvegicus uncharacterized LOC102548544 (LOC102548544), transcript variant X3, ncRNA [XR_362133]		102548544	XR_362133	uncharacterized LOC102548544			XR_362133	CCATGAAGGTAAAACATTAACAGGTGTGCGTTAAACTGTTACTTGCTTACTTGTTCTTTT
Tgm2	A_42_P824489|56083	0.0134763	0.000120393	4.39875	down	50.559	59.0582	33.1468	175.439	161.415	144.812	-1.94886	-1.45756	-2.25388	0.277506	0.313891	0.159587	chr3	-	false	Rattus norvegicus transglutaminase 2, C polypeptide (Tgm2), mRNA [NM_019386]	ENSRNOT00000018328	56083	NM_019386	transglutaminase 2, C polypeptide		GO:0005515|GO:0043065|GO:0005886|GO:0019904|GO:0043277|GO:0007200|GO:0005525|GO:0048661|GO:0046872|GO:0045785|GO:0005739|GO:0005737|GO:0001974|GO:0051482|GO:0003810|GO:0050729|GO:0051260|GO:0018153|GO:0060662|GO:0019899|GO:0043123|GO:0070062|GO:0060445	NM_019386	GAGGGGTTTCTAGGGGGTGAGGTCAGAGACTCTGGGATCCCCTGAAATCCCAGAGAAGAA	TC574300	Rn.10
Kcne1l	A_64_P066856,A_64_P034740|681190	0.013725	0.000123139	4.08438	up	643.479	444.104	614.36	122.761	96.8564	142.517	1.65925	1.26555	1.80995	-0.505754	-0.691782	-0.158061	chrX	+	false	Rattus norvegicus KCNE1-like (Kcne1l), mRNA [NM_001101003]	ENSRNOT00000025923	681190	NM_001101003	KCNE1-like		GO:0008016|GO:0060306|GO:0015459|GO:2001257|GO:0005575|GO:0060307|GO:0086091|GO:0060048|GO:0044325|GO:0003674|GO:0008150|GO:0071435|GO:0086008|GO:0060372|GO:0005249|GO:0008076|GO:0086013|GO:0086014|GO:0071805|GO:0086005	NM_001101003	TAACGATGCTTATCTCTACATCCTACTCATCATGATCTTCTATGCTTGCCTAGCCGGAGG///TTTTATTGCCTTTCCAAAGCTTGCTTTACCAGAGGCCCAGAAGATGATGAGCGGTCAGAA		Rn.217861
	A_42_P613024	0.0137989	0.000124329	1.53027	up	160.411	137.339	142.659	79.8965	77.6652	78.7773	0.58054	0.521241	0.628481	-0.126338	0	0.0152402	chr9	-	false	RIKEN cDNA 2610034M16 gene [Source:MGI Symbol;Acc:MGI:1916489] [ENSRNOT00000056434]	ENSRNOT00000056434		XR_349259				XR_349259	GGCATTTCTCTCCAGTGTCCTGAAACACAGTTGTTCAAATGAATCTACTCCTTACGTTTG	TC598525	Rn.13689
Aldob	A_64_P028853|24190	0.0138131	0.000125409	1.83669	down	22.6959	22.4773	18.9471	27.0733	26.5834	27.8791	-0.530075	-0.321633	-0.425754	0.31966	0.500452	0.533757	chr5	-	false	Rattus norvegicus aldolase B, fructose-bisphosphate (Aldob), mRNA [NM_012496]	ENSRNOT00000009111	24190	NM_012496	aldolase B, fructose-bisphosphate		GO:0008092|GO:0014070|GO:0048471|GO:0005886|GO:0034451|GO:0043434|GO:0005634|GO:0051591|GO:0005764|GO:0010043|GO:0006096|GO:0043231|GO:0042802|GO:0005829|GO:0009743|GO:0005737|GO:0004332|GO:0042594|GO:0031668|GO:0051117|GO:0043200|GO:0070061|GO:0006000|GO:0032869|GO:0070072|GO:0005815|GO:0042493|GO:0031210|GO:0051384|GO:0032781|GO:0001889|GO:0030388|GO:0030867|GO:0006116|GO:0030868|GO:0009750|GO:…	NM_012496	GGGGTTGGTTAGAGAAGAGGCACAGCAGCAGAAAAAGAAATAAAAAGTCTATGAACCTTC	TC627586	Rn.98207
	A_64_P112260	0.0138131	0.000125511	1.8327	down	40.8931	33.4617	27.1809	45.4245	43.6782	44.885	-0.456072	-0.50817	-0.704325	0.222763	0.3605	0.370087	chr15	-	false									TCTCCGAAGAAGAAGGAACTCTCCGCATGGTGATTCCATTTTTTCTTGGGCACTTCGGAC
Mertk	A_43_P12346|65037	0.0138139	0.000126956	1.57141	down	60.695	52.948	54.3568	78.4181	62.27	66.0395	-0.225763	-0.207963	-0.0996723	0.556605	0.398675	0.467506	chr3	+	false	Rattus norvegicus c-mer proto-oncogene tyrosine kinase (Mertk), mRNA [NM_022943]	ENSRNOT00000023419	65037	NM_022943	c-mer proto-oncogene tyrosine kinase		GO:0006909|GO:0060041|GO:0060068|GO:0005623|GO:0043277|GO:0030168|GO:0018108|GO:0007283|GO:0005524|GO:0005615|GO:0005622|GO:0050766|GO:0005737|GO:0043491|GO:0051250|GO:0034446|GO:0001779|GO:0006468|GO:0016021|GO:0004714|GO:0016028|GO:0032940|GO:0001750	NM_022943	CATTTGCTACAGTCACAGCTGGAAAAGATGGTGTGTTACCAGAGGACAGACTCACCAAAA	TC598616	Rn.48789
Rassf2	A_64_P041536|311437	0.0138139	0.000127775	1.59122	down	7183.62	6300.49	6354.84	10010.3	9105.29	10019.7	-0.285509	-0.327582	-0.215853	0.334118	0.345936	0.501389	chr3	-	false	Rattus norvegicus Ras association (RalGDS/AF-6) domain family member 2 (Rassf2), mRNA [NM_001037096]	ENSRNOT00000028883	311437	NM_001037096	Ras association (RalGDS/AF-6) domain family member 2		GO:0048872|GO:0007165|GO:0045667|GO:0007049|GO:0005737|GO:0001501|GO:0046849|GO:0001503|GO:0038168|GO:0005634|GO:0045670	NM_001037096	TTTCTAAGTGTGTGTCAAAAGTAGCACAGTCTAACACACACACACACACACACACACACA	TC574365	Rn.8360
Armc6	A_64_P153482|306352	0.0138139	0.000127839	1.6727	up	482.534	420.933	445.784	236.694	246.07	227.765	0.447176	0.399279	0.549971	-0.370419	-0.172001	-0.287698	chr16	+	false	Rattus norvegicus armadillo repeat containing 6 (Armc6), mRNA [NM_001107306]	ENSRNOT00000027550	306352	NM_001107306	armadillo repeat containing 6		GO:0002244	NM_001107306	ATGCCAAGATGATTGTTCAGGAGAACAGAGGCCTGAAGGTGCTCATTGAGGCTGCCAGAG		Rn.218279
	A_64_P019031	0.0138139	0.00012797	1.44529	up	161.695	147.241	136.862	88.3138	85.7245	78.6411	0.449608	0.467174	0.430475	-0.121084	0	-0.125744	chr6	-	false									ATACTGAGTTGGATGAGCCGAGCCCCCAGTACCCTTCCTTCTTGTGTAGGGCGGCCTTTA
Ms4a6bl	A_43_P17697|293749	0.0138139	0.000128155	1.5254	up	250.528	226.674	216.525	135.26	132.738	117.519	0.683265	0.704957	0.702906	0.0774622	0.1861	0	chr1	-	false	Rattus norvegicus membrane-spanning 4-domains, subfamily A, member 6B-like (Ms4a6bl), mRNA [NM_001006975]	ENSRNOT00000049574	293749	NM_001006975	membrane-spanning 4-domains, subfamily A, member 6B-like		GO:0016021	NM_001006975	CATAGAGACAAGTGACCTGCAATGAATTCCCAAGAAGTATATATGCTGTTGCTTCAAAAT	TC578880	Rn.17885
Impa2	A_44_P538334|282636	0.0140452	0.000130837	1.6385	down	516.948	510.936	422.774	712.229	703.386	681.093	-0.534362	-0.395676	-0.603152	0.139929	0.251061	0.212953	chr18	+	false	Rattus norvegicus inositol (myo)-1(or 4)-monophosphatase 2 (Impa2), mRNA [NM_172224]	ENSRNOT00000025147	282636	NM_172224	inositol (myo)-1(or 4)-monophosphatase 2		GO:0052833|GO:0052832|GO:0046854|GO:0008150|GO:0003674|GO:0005737|GO:0006021|GO:0046855|GO:0005575|GO:0008934|GO:0046872|GO:0042803	NM_172224	CAAACCCAAATCTTGTGAGGTGTGTTAGTCACCCATCCTGGTTGTTCGGAATGCAAATCT	TC646347	Rn.856
LOC680663	A_64_P060224,A_64_P028768|680663	0.0140733	0.000133135	3.04458	down	6.44153	6.68064	7.38881	15.2047	11.1373	13.8927	-1.4642	-1.69103	-1.18557	0.209665	-0.0403812	0.308649	chrX_random	+	false	Rattus norvegicus hypothetical protein LOC680663 (LOC680663), mRNA [NM_001127377]	ENSRNOT00000014811	680663	NM_001127377	hypothetical protein LOC680663			NM_001127377	CTTAGGAACTTAAAGGTGCACTGTGTATAAAAGTGTTCAGTTTTCTTGATAACTGTATGG///ATGGTTTTGAGTCTCTGCGCAAAAAGAAAAATTCTTCAAGGCCCAACTGCGAATCCGTAA		Rn.198428
Sytl5	A_44_P503240|302538	0.0140733	0.000133248	3.12242	down	52.5885	37.925	33.6005	120.777	75.4331	100.023	-1.14579	-1.41966	-1.49267	0.503256	0	0.366619	chrX	-	false	Rattus norvegicus synaptotagmin-like 5 (Sytl5), mRNA [NM_178333]	ENSRNOT00000004785	302538	NM_178333	synaptotagmin-like 5		GO:0017137|GO:0016020|GO:0005623|GO:0006887|GO:0006886|GO:0046872	NM_178333	GCCTTTTCCAGCAACATCTTTCTAGGAGGTGTTCGTTTAAATTCCGGAAGCGGTATTAGC	TC575893	Rn.92480
Dnah8	A_64_P121031|207117	0.0140733	0.000132638	1.97892	up	150.252	126.617	140.948	65.3885	58.049	49.1419	0.802587	0.72525	0.938101	-0.0788522	-0.0788522	-0.330489	chr20	+	false	PREDICTED: Rattus norvegicus dynein, axonemal, heavy chain 8 (Dnah8), mRNA [XM_001079004]		207117	XM_001079004	dynein, axonemal, heavy chain 8		GO:0008150|GO:0003674|GO:0005737|GO:0030286|GO:0031514|GO:0097228|GO:0005575|GO:0003777|GO:0005524|GO:0007018	XM_001079004	TCCCCAGATCACTGGATCCTGAGAGGGGTGGCCCTCTTGTGTGACATCAAATAAATTCAT
Arhgap36	A_64_P081347,A_64_P081342|302819	0.0141109	0.000134143	1.63845	down	43.0518	35.9884	29.1732	47.0996	40.5039	41.3322	-0.536811	-0.561386	-0.756616	0.100501	0.0865898	0.0950847	chrX	+	false	PREDICTED: Rattus norvegicus Rho GTPase activating protein 36 (Arhgap36), transcript variant X3, mRNA [XM_006227549]///PREDICTED: Rattus norvegicus Rho GTPase activating protein 36 (Arhgap36), transcript variant X2, mRNA [XM_006227548]	ENSRNOT00000068717	302819	XM_006227549///XM_006227548	Rho GTPase activating protein 36		GO:0005622|GO:0007165	XM_006227549///XM_006227548	CTATGTTGCATCTGTTAATGTGGTTCGCGCCATGATTGATAACTGGGACATCCTCTTCCA///GATTGTTAAAACTTCTCTGGCATTTCATCATTAATAAACATCTGTGTTGTGACAGCAGCA	TC589269
Ccl1	A_64_P025050|688605	0.0141357	0.000134918	2.9148	down	7.62495	6.99187	6.64825	15.1065	11.4441	10.7782	-0.840624	-0.901472	-1.33209	0.667606	0.470815	0.417579	chr10	-	false	Rattus norvegicus chemokine (C-C motif) ligand 1 (Ccl1), mRNA [NM_001191092]	ENSRNOT00000031360	688605	NM_001191092	chemokine (C-C motif) ligand 1		GO:0008009|GO:0003674|GO:0006955|GO:0006935|GO:0051384|GO:0005575|GO:0005615|GO:0005125	NM_001191092	TAGAGAAAGCTGCGCCTTAACTAACACCACGTGGGTTCAAGATTACCTGAAGAAGGTGAA		Rn.157282
	A_64_P037068	0.0141505	0.0001356	3.54358	down	5.87389	9.55185	7.37388	23.6749	15.6446	16.2699	-1.52937	-0.941128	-1.18962	0.834399	0.46773	0.513373	chr4	+	false									TTTCAATCCCTATTGTCTGCTTGTGAAGAGTGCAGAAGTGACATCCAGGGACACATCAAC
Lhx6	A_64_P122174,A_64_P122168|311901	0.0141537	0.00013643	1.73493	down	408.148	364.988	303.57	566.923	516.519	558.017	-0.362421	-0.364787	-0.574539	0.323398	0.318363	0.441133	chr3	-	false	Rattus norvegicus LIM homeobox 6 (Lhx6), mRNA [NM_001107837]	ENSRNOT00000008817	311901	NM_001107837	LIM homeobox 6		GO:0043565|GO:0003700|GO:0021800|GO:0021799|GO:0021877|GO:0048469|GO:0008270|GO:0005634|GO:0021884|GO:0021895|GO:0021853	NM_001107837	TGTGGTTTCAAAACTGCCGAGCGCGTCATAAAAAGCATACACCGCAGCACCCAGTGCCGC///ACATGCGCACACACAAAGGGGGGAACACACACAAATGGAAACAATTGTAAGCACTTTTTT		Rn.214085
Nbl1	A_42_P579376|50594	0.0141537	0.000137792	2.35421	up	11610	9271.07	10328	3986.8	3693.89	4535.94	1.25841	1.08718	1.33988	-0.134248	-0.106641	0.220617	chr5_random	-	false	Rattus norvegicus neuroblastoma 1, DAN family BMP antagonist (Nbl1), mRNA [NM_031609]	ENSRNOT00000072299	50594	NM_031609	neuroblastoma 1, DAN family BMP antagonist		GO:0035582|GO:0005576|GO:0042803|GO:0007399|GO:0005739|GO:0030514|GO:0016015|GO:0038098|GO:0036122|GO:0045666|GO:0048812|GO:0048263|GO:0090027	NM_031609	CGTCCTTGGGGCTGGTCTTTCTGAAAGAGGTGACAGTTTATCCCCATCACCTGGGACCGT	TC577264	Rn.4073
Ido2	A_64_P147529,A_64_P076232|681319	0.0141537	0.0001368	1.74803	up	88.6471	68.7016	74.8947	36.7562	30.1832	35.1072	0.440729	0.257576	0.445914	-0.426352	-0.517485	-0.329123	chr16	+	false	Protein Ido2 [Source:UniProtKB/TrEMBL;Acc:F1LV46] [ENSRNOT00000032116]///PREDICTED: Rattus norvegicus indoleamine 2,3-dioxygenase 2 (Ido2), transcript variant X2, mRNA [XM_006222273]	ENSRNOT00000032116	681319	XM_006222273	indoleamine 2,3-dioxygenase 2		GO:0005737|GO:0004833|GO:0019441|GO:0033754|GO:0055114|GO:0020037	XM_006222273	AGCTTCTTGAAGAGTGTCAGGGAGAAGACCATGGAGGCCATCCTGTGTCCTGGCGCTTAG///CCTGCATCCTAGTGCTTACCTGTTCTTACCCTGCATCCTGGAACTTAGCTGTTCTCATCC		Rn.225354
	A_64_P077687	0.0141537	0.000137432	2.47464	up	235.921	210.656	227.798	90.6784	79.0961	61.5837	1.17452	1.17261	1.36198	0.074265	0.0443125	-0.331117	chr1	-	false									GAGGAGCCGCGGAGCCCGGATACCTGCCTCTTCCCGCTAGCCAATCAGAGCGCGCGAACT
Mme	A_43_P11484|24590	0.0142241	0.000140107	2.04097	down	25.53	20.895	22.3013	33.1243	29.349	35.2354	-0.961252	-1.04389	-0.791588	0	0.028985	0.262044	chr2	+	false	Rattus norvegicus membrane metallo-endopeptidase (Mme), mRNA [NM_012608]	ENSRNOT00000042576	24590	NM_012608	membrane metallo-endopeptidase		GO:0030424|GO:0005886|GO:0045202|GO:0030425|GO:0005737|GO:0006508|GO:0070062|GO:0042277|GO:0044306|GO:0001822|GO:0071492|GO:0046449|GO:0071493|GO:0019233|GO:0050435|GO:0008021|GO:0005903|GO:0016020|GO:0004175|GO:0071345|GO:0008270|GO:0008233|GO:0016021|GO:0090399|GO:0004222|GO:0006518	NM_012608	ATCATATTGCTGAAAATCTTCAAACACAAACTCTGGGGTGAGCATTACCATTGAACAGTT	TC581613	Rn.33598
	A_64_P002919	0.0142241	0.000139688	2.38647	down	48.1685	33.0258	28.9195	65.4586	63.9416	63.2314	-0.614381	-0.97596	-1.04507	0.304415	0.435125	0.389691	chr2	-	false									CACATGGACTTGTTTTTGGGTATGCTGAAGCACCACCTGAACTTCTATATTCTGTCATGA
RGD1564306	A_64_P018427|311031	0.0142633	0.000145353	1.75367	down	46.4382	34.4717	32.1172	53.8507	43.0591	48.2815	-0.326729	-0.554928	-0.540025	0.376769	0.254626	0.378057	chr8	-	false	PREDICTED: Rattus norvegicus developmental pluripotency-associated protein 5A-like (RGD1564306), mRNA [XM_229957]	ENSRNOT00000000215	311031	XM_229957	similar to developmental pluripotency associated 5		GO:0003723	XM_229957	TTAATTTATGGCTCTTGCAACCACAAGCTTCGGGCTAAATGGATGCTTCAGTCCATGGCT
Fgfbp3	A_64_P048917,A_42_P555426|499349	0.0142633	0.000143532	1.53102	down	1187.03	1060.06	900.671	1555.1	1442.87	1359.54	-0.52566	-0.532533	-0.691671	0.0305614	0.0630455	0	chr1	-	false	Rattus norvegicus fibroblast growth factor binding protein 3 (Fgfbp3), mRNA [NM_001109165]	ENSRNOT00000033780	499349	NM_001109165	fibroblast growth factor binding protein 3		GO:0045743|GO:0017134|GO:0005576|GO:0043117|GO:0008201	NM_001109165	TACTGCACTGAGAAGTGGCACTCCCTTTGCAACTTCTTTGTCAATTTCTGGAATGGCTGA///TGAACTGTGCGTAAGAACCTGAGTCATGTTGAATGGTTCGAAATCTCGGGTTTTCAGCTT	TC615836	Rn.166095
Ccdc6	A_64_P148122,A_64_P163763|691155	0.0142633	0.000145394	1.60704	up	183.203	171.672	143.061	94.6144	78.4912	81.5347	0.654656	0.726052	0.518755	0	-0.100444	-0.0533185	chr20	-	false	Protein Ccdc6 [Source:UniProtKB/TrEMBL;Acc:D4AEK9] [ENSRNOT00000032159]///PREDICTED: Rattus norvegicus coiled-coil domain containing 6 (Ccdc6), mRNA [XM_001077030]	ENSRNOT00000032159	691155	XM_001077030	coiled-coil domain containing 6		GO:0008150|GO:0003674|GO:0005737|GO:0005575	XM_001077030	TCGTTGACTCGAGCTGGAACGTCCTATTACAACTCTCCGGGCCTCCACGTTCAGCACATG///CCAACATTGCGGGTCCGCAACACTAACCAGACGACTTTCTCCACCGGTGTTTTACTTGAA	TC636807	Rn.164708
Calca	A_64_P018761,A_64_P018766|24241	0.0142633	0.000144672	2.298	down	76.7263	82.3186	60.7896	146.251	117.846	140.142	-1.37744	-1.07369	-1.44788	-0.0689659	-0.228912	0	chr1	-	false	Rattus norvegicus calcitonin-related polypeptide alpha (Calca), transcript variant 1, mRNA [NM_017338]///Rattus norvegicus calcitonin-related polypeptide alpha (Calca), transcript variant 2, mRNA [NM_001033955]	ENSRNOT00000055124	24241	NM_017338///NM_001033955	calcitonin-related polypeptide alpha		GO:0009408|GO:0010523|GO:0008016|GO:0005615|GO:0032403|GO:0032757|GO:0042802|GO:0005622|GO:0031623|GO:0001984|GO:0007218|GO:0051482|GO:0043025|GO:0005184|GO:0001944|GO:0007566|GO:0007568|GO:0045651|GO:0002031|GO:0045785|GO:0002027|GO:0043542|GO:0007189|GO:0045892|GO:0007631|GO:0030424|GO:0032730|GO:0043005|GO:0030819|GO:0005634|GO:0045776|GO:0045778|GO:0007204|GO:0045779|GO:0032147|GO:0007190|GO:…	NM_017338///NM_001033955	ATGGGTTACTTTCATGAGGCAAAGGATGGTATCTGGAATCTCCAATGGGTGAGGAGAAAG///TGTGACTCAATGGAACCATATGCTTAAAGAACTGTTAATGTTGTCACTTGTGAGCTTAAT	TC588039///TC602992	Rn.90085
Abca5	A_44_P158609|286970	0.0142633	0.00014438	1.69946	down	54.5308	52.6299	43.0322	69.003	65.1482	61.8789	-0.58113	-0.39122	-0.623789	0.209724	0.295689	0.193686	chr10	-	false	Rattus norvegicus ATP-binding cassette, subfamily A (ABC1), member 5 (Abca5), mRNA [NM_173307]	ENSRNOT00000005848	286970	NM_173307	ATP-binding cassette, subfamily A (ABC1), member 5		GO:0033344|GO:0005794|GO:0010745|GO:0005770|GO:0005765|GO:0005524|GO:0005764|GO:0000139|GO:0031902|GO:0034375|GO:0015918|GO:0016021|GO:0016887	NM_173307	AAGGCTACTTTTTAGAAATTAAACTAAAGGACTGGATAGAAAACCTGGAAATAGATCGCC	NP651784	Rn.35782
	A_64_P049738	0.0142633	0.000141538	1.66606	down	2962.12	2789.24	2877.3	4643.14	4011.99	4387.41	-0.431029	-0.367998	-0.232534	0.395397	0.312994	0.46936	chr2	-	false									AATGGAGGTGAGTGTCCAGAAGAAACATCTAGATGCAACACACACACACACACACACACA
	A_64_P019116	0.0142633	0.00014457	2.13031	down	5.38999	6.86806	7.31445	9.5368	8.89245	8.5405	-1.3351	-1.12377	-0.934992	-0.102757	0	-0.0179255	chr8	-	false									TAAAGACGAACAGGAGAAAACCAACAACATCCAGACCAAGCAACATCTGGTAGGGACAAG
Prx	A_42_P553918|78960	0.0142633	0.000143343	1.70968	down	35.0474	30.9627	27.8476	45.8987	36.9143	33.782	-0.594125	-0.53859	-0.567532	0.332406	0.223268	0.065269	chr1	+	false	Rattus norvegicus periaxin (Prx), mRNA [NM_023976]	ENSRNOT00000024771	78960	NM_023976	periaxin		GO:0005515|GO:0030424|GO:0005737|GO:0005886|GO:0043209|GO:0043484|GO:0021675|GO:0005634|GO:0008366	NM_023976	CATCTCATTGCCTGACGTAGAACTCACATCACCAGTGAGTAGCCACGCTGAGTACCAGGT	TC573871	Rn.10395
	A_44_P496643	0.0142633	0.000143083	1.58442	down	14993.2	14141.7	11675.8	22093.7	19175	18455.3	-0.558071	-0.516519	-0.701856	0.133283	0.0498915	0.0322523	chrUn	-	false									ACTACGTGAAGGAGCTAGGAGTAGGGCTGGCTCTTATGGGTGCCATGGCCAAACCAGACT
Igfbp5	A_44_P264240,A_64_P047478|25285	0.0142769	0.000146628	1.70431	up	1016.07	949.18	767.036	492.448	472.809	475.156	0.78784	0.850517	0.601445	-0.0735941	0	0.00583935	chr9	-	false	insulin-like growth factor binding protein 5 (Igfbp5), mRNA [Source:RefSeq mRNA;Acc:NM_012817] [ENSRNOT00000023530]///Rattus norvegicus insulin-like growth factor binding protein 5 (Igfbp5), mRNA [NM_012817]	ENSRNOT00000023530	25285	AF139830///NM_012817	insulin-like growth factor binding protein 5		GO:0017148|GO:0048630|GO:0051897|GO:0031994|GO:0001558|GO:0014912|GO:0010906|GO:0031069|GO:0035556|GO:0044342|GO:0006006|GO:0001968|GO:0005520|GO:0030336|GO:0060056|GO:0005576|GO:0048662|GO:0042593|GO:0001649|GO:0071407|GO:0045668|GO:0043569|GO:0043568|GO:0071320|GO:0040008|GO:0051146	NM_012817	TTACGATTTAAAGCACAGTAGAAGGGAAAGAGGTTTCATCAGCCTCTACCAAGGAGCCTA///ACCCCGGAAACGTATTCCTATTTGAAGCAAGTTGAACGGACAGAGAAGGGAAGAAGAGAA	NP968745///TC577773	Rn.1593
Clcn5	A_64_P084243|25749	0.0142769	0.000147167	1.794	down	135.609	124.161	98.6428	192.434	166.856	170.991	-0.576808	-0.533385	-0.813025	0.236834	0.172952	0.196527	chrX	+	false	Rattus norvegicus chloride channel, voltage-sensitive 5 (Clcn5), mRNA [NM_017106]	ENSRNOT00000003895	25749	NM_017106	chloride channel, voltage-sensitive 5		GO:0006821|GO:0005886|GO:0005247|GO:0045177|GO:0005765|GO:0005524|GO:0006897|GO:0044070|GO:0015297|GO:0000139|GO:0016020|GO:0016021|GO:0010008|GO:0005768	NM_017106	GGACCATGGATGTACTTTATTAACTGGGTACCCCAAACACATTTCCCATGTTTGATGGTG	TC575361	Rn.10337
Notch2	A_64_P049674|29492	0.0142769	0.000146609	1.66285	up	77.1251	59.7361	60.678	31.0168	30.5716	29.3715	0.589375	0.41092	0.508521	-0.323348	-0.138258	-0.230563	chr2	+	false	Rattus norvegicus notch 2 (Notch2), mRNA [NM_024358]	ENSRNOT00000025718	29492	NM_024358	notch 2		GO:0002437|GO:0007368|GO:0008284|GO:0060674|GO:0008285|GO:0005886|GO:0003184|GO:0046579|GO:0005634|GO:0070986|GO:0061073|GO:0030326|GO:0042246|GO:0030154|GO:0005829|GO:0001947|GO:0030513|GO:0046849|GO:0007219|GO:0006959|GO:0009887|GO:0004872|GO:0007050|GO:0006355|GO:0043065|GO:0051059|GO:0009986|GO:0060413|GO:0002011|GO:0001709|GO:0005509|GO:0005623|GO:0045672|GO:0005576|GO:0001890|GO:0000122|GO:…	NM_024358	CGCTCTCTTCTTGGAGAGTACGATGAATGCCTGTTGTCGCCCGGACATCCTTGCAGCTTG	TC573613	Rn.65930
Sct	A_43_P15427|24769	0.0144877	0.000149991	2.50606	down	8.29704	9.06389	9.4103	15.0699	15.993	13.2244	-1.45232	-1.25823	-1.04726	-0.0378294	0.258756	-0.00248003	chr1	-	false	secretin (Sct), mRNA [Source:RefSeq mRNA;Acc:NM_022670] [ENSRNOT00000024094]	ENSRNOT00000024094	24769	XM_006230519	secretin		GO:0097150|GO:0021542|GO:0043524|GO:0005179|GO:0008542|GO:0005576	XM_006230519	GTCTCCAGGAGCCTGACTGGAGTAGGGATTGGTTGTCCTTGGCATCAATAAAGAAGGAAT	TC598301	Rn.9919
Exd1	A_44_P243592|311334	0.0144877	0.000152256	4.21167	down	8.97403	6.42906	6.7252	19.666	14.0829	18.1424	-1.00095	-1.65587	-1.65377	0.69489	0.438616	0.779083	chr3	-	false	Rattus norvegicus exonuclease 3'-5' domain containing 1 (Exd1), mRNA [NM_001107761]	ENSRNOT00000038365	311334	NM_001107761	exonuclease 3'-5' domain containing 1		GO:0008408|GO:0003676	NM_001107761	CTCGCTTTATATGTCACGACTCTCATAAGGATGAGAATTATTTGGATAAAGAGTCTAAAC		Rn.218587
Gpr4	A_64_P054376|308408	0.0144877	0.000152659	1.75904	down	153.242	129.106	135.218	204.672	191.998	223.447	-0.705209	-0.783648	-0.658707	0	0.0443349	0.252455	chr1	+	false	Rattus norvegicus G protein-coupled receptor 4 (Gpr4), mRNA [NM_001025680]	ENSRNOT00000021893	308408	NM_001025680	G protein-coupled receptor 4		GO:0005886|GO:0004930|GO:0016021	NM_001025680	CCCATTGTATGCAAATGTATGTAAATATGGCCATGTGGATATTCATACGAATACAAGAGA	TC578365	Rn.23364
Calb1	A_44_P236255|83839	0.0144877	0.00015149	1.4544	down	313.726	266.369	248.328	381.284	352.313	322.926	-0.411465	-0.490323	-0.520711	0.0885515	0.110236	0	chr5	+	false	Rattus norvegicus calbindin 1 (Calb1), mRNA [NM_031984]	ENSRNOT00000010845	83839	NM_031984	calbindin 1		GO:0030424|GO:0043005|GO:0045202|GO:0005634|GO:0030425|GO:0005829|GO:0005622|GO:0005737|GO:0048167|GO:0007611|GO:0043025|GO:0007626|GO:0005499|GO:0070062|GO:0007616|GO:0042359|GO:0007614|GO:0051480|GO:0071310|GO:0005509|GO:0035502|GO:0010842|GO:0072205|GO:0072221|GO:0044297|GO:0072286|GO:0008270	NM_031984	AGGAAAATTTCCTTCTTAAATTCCAGGGAATCAAAATGTGTGGGAAAGAGTTCAATAAGG	TC584433	Rn.3908
Cym	A_64_P093483|56825	0.0144877	0.000151497	1.5908	down	9987.48	9960.78	8789.26	14032.6	13942.9	14108.1	-0.334498	-0.195106	-0.263928	0.303454	0.434261	0.478012	chr2	-	false	Rattus norvegicus chymosin (Cym), mRNA [NM_020091]	ENSRNOT00000024593	56825	NM_020091	chymosin		GO:0004190	NM_020091	TGTCGGACTGGCCAAGGCTATCTGATTATACAACCACACACACACACACACACACACACA	TC579230	Rn.48676
Tlx3	A_64_P135643|497881	0.0144877	0.000151898	1.48986	up	233.068	185.621	180.532	121.784	105.702	110.087	0.652282	0.48882	0.521428	0	-0.0515928	-0.0113997	chr10	-	false	PREDICTED: Rattus norvegicus T-cell leukemia, homeobox 3 (Tlx3), mRNA [XM_573065]		497881	XM_573065	T-cell leukemia, homeobox 3		GO:0043565|GO:0002087|GO:0003700|GO:0045665|GO:0007585|GO:0001708|GO:0030182|GO:0048665|GO:0005634|GO:0007417|GO:0001764		GGGTGCACGCCTCTCCTTTTCCGTTCCTTTTATTTAAGTCGTTTTATTTAATAAAAAGTT		Rn.91533
Cyp2b2	A_44_P311324,A_64_P006590|361523	0.0145614	0.000155838	1.93733	up	17.3639	15.2187	16.0018	4.99632	5.34242	4.84766	0.577606	0.588524	0.84279	-0.400599	-0.215177	-0.237518	chr1	+	false	Rattus norvegicus cytochrome P450, family 2, subfamily b, polypeptide 2 (Cyp2b2), mRNA [NM_001198676]	ENSRNOT00000028196///ENSRNOT00000044127	361523	NM_001198676	cytochrome P450, family 2, subfamily b, polypeptide 2		GO:0014070|GO:0006805|GO:0070330|GO:0005506|GO:0017144|GO:0008395|GO:0007568|GO:0043231|GO:0051592|GO:0004497|GO:0042738|GO:0018933|GO:0010038|GO:0005789|GO:0016491|GO:0016712|GO:0042180|GO:0008202|GO:0055114|GO:0020037	NM_001198676	AGAAAGTCCAAAAGGAGATTGATCAGGTGATTGGCTCTCACAGGCCACCATCCCTTGATG///ACCATCCTCCAGAACTTCTCTGTGTCAAGCCATTTGGCTCCCAAGGACATTGACCTCACG	TC582354///TC578033	Rn.91353
Tmem47	A_64_P030140,A_64_P030145|501569	0.0145614	0.000155898	1.50384	down	8996.36	8797.06	8121.3	12674.2	11353.4	12230.3	-0.355567	-0.256841	-0.263271	0.26301	0.242092	0.385177	chrX	+	false	Rattus norvegicus transmembrane protein 47 (Tmem47), mRNA [NM_001109317]	ENSRNOT00000058434	501569	NM_001109317	transmembrane protein 47		GO:0005886|GO:0005911|GO:0016021	NM_001109317	GTGGTTTCACTGATAATGCTCTCATTTTGTGTCTTTTTTGTGTAAGCTGATTAGAGCAAT///GAATTATGAAGACTACTACTGAAGTCTGAAAACACACACACACACACACACACACACACA		Rn.16447
Scarb1	A_64_P138776,A_44_P422696|25073	0.0145614	0.000156564	1.52094	down	518.76	455.618	397.053	667.049	575.325	593.351	-0.441443	-0.477594	-0.609161	0.14048	0.0493221	0.09688	chr12	+	false	Rattus norvegicus scavenger receptor class B, member 1 (Scarb1), mRNA [NM_031541]	ENSRNOT00000001301///ENSRNOT00000064276	25073	NM_031541	scavenger receptor class B, member 1		GO:0008035|GO:0006707|GO:0006694|GO:0005886|GO:0006702|GO:0001875|GO:0010899|GO:0070328|GO:0031528|GO:0030301|GO:0005765|GO:0042803|GO:0050764|GO:0005737|GO:0034384|GO:0034383|GO:0015914|GO:0032497|GO:0007155|GO:0031663|GO:0070062|GO:0042632|GO:0033344|GO:0010867|GO:0009986|GO:0043691|GO:0030169|GO:0043654|GO:0006910|GO:0010886|GO:0006898|GO:0015920|GO:0001530|GO:0070506|GO:0044406|GO:0070508|GO:…	NM_031541	CTCTGAGTCTCTGATGTCACCAGCTGCCAAGGGCACGGTACTGCAAGAAGCCAAGCTGTA///CTACTGGAAGAGAAATTTTATCGTCTTTTGAAAGAAAGTCATGACTGAAGCAATAAACCT	TC575476///TC581859	Rn.88169
Dcaf17	A_64_P060520|499807	0.0145614	0.00015589	1.58663	down	118.919	112.412	93.8358	143.113	136.755	139.126	-0.187552	-0.0799823	-0.288196	0.425967	0.503869	0.512328	chr3	+	false	Rattus norvegicus DDB1 and CUL4 associated factor 17 (Dcaf17), mRNA [NM_001177688]	ENSRNOT00000031463	499807	NM_001177688	DDB1 and CUL4 associated factor 17		GO:0016567|GO:0005730|GO:0080008|GO:0016021	NM_001177688	TGAGTTGAACTTGCTTTCCGTAGTGGCTGTCACTCAAATAGATGCAGAAGGGAAAGCTCA	TC608871	Rn.21777
Tgif2	A_64_P026873,A_64_P104382,A_64_P044420,A_44_P1026139|499929	0.0145614	0.000157394	1.6725	up	458.344	406.219	445.398	262.483	213.069	219.255	0.449272	0.418021	0.618468	-0.157209	-0.299469	-0.283585	chr3	+	false	Rattus norvegicus TGFB-induced factor homeobox 2 (Tgif2), mRNA [NM_001134983]	ENSRNOT00000066341	499929	NM_001134983	TGFB-induced factor homeobox 2		GO:0043565|GO:0003700|GO:0060041|GO:0045666|GO:0010470|GO:0005730|GO:0038092|GO:0005634|GO:0000122	NM_001134983	TGCTGAGATGGAGCTTCAGAAGCAGCAAGATCCAGCGCCACCCTTACTACACACTCCGCT///GGTTTTTATTAATCAAAATATTTGTGTTCTGAATAACCAGAAGATGTGAGGAGCCCTGAC///TTTGTGTTCTGAATAACCAGAAGATGTGAGGAGCCCTGACTGTAATTTCCTGGGGTCTAC///CACCCCCTCCTGGAGTGAAACGGCGTCTGCAGGGTAGAGCAGTCTCTGCTTGTAAGATAA	TC599493	Rn.214896
Olr1734	A_44_P397927|406018	0.0145614	0.000158213	4.25765	up	30.6935	30.0688	27.7219	2.91937	4.63431	5.2114	1.55271	1.76608	1.7768	-0.833505	-0.301004	-0.0400774	chr20	+	false	Rattus norvegicus olfactory receptor 1734 (Olr1734), mRNA [NM_001001119]	ENSRNOT00000047035	406018	NM_001001119	olfactory receptor 1734		GO:0050911|GO:0004984|GO:0007186|GO:0005886|GO:0004930|GO:0016021	NM_001001119	ACCATTGCTTTTCTCCATGCCTTGCTTCACTCTGTAATGACATCTCGTTTGAGCTTCTGT	NP1479484	Rn.142667
LOC498675	A_64_P061395|498675	0.0145614	0.000158139	1.50664	up	234.06	210.943	219.915	130.067	117.558	126.101	0.413824	0.426361	0.566175	-0.146965	-0.150857	-0.0698233	chr16_random	+	false	Rattus norvegicus hypothetical LOC498675 (LOC498675), mRNA [NM_001109113]	ENSRNOT00000075271	498675	NM_001109113	hypothetical LOC498675			NM_001109113	TCTGCTCTGCCCTTTGTCCTTGTATTCTTTTAAATGAAACCCTGGAAAAATACAGGGACC		Rn.198466
Sema5b	A_64_P133172|303901	0.0145614	0.00015677	1.42041	down	116.862	98.3179	102.148	134.464	115.08	117.731	-0.474474	-0.52475	-0.411685	0.0867047	0	0.0213103	chr11	-	false	Rattus norvegicus sema domain, seven thrombospondin repeats (type 1 and type 1-like), transmembrane domain (TM) and short cytoplasmic domain, (semaphorin) 5B (Sema5b), mRNA [NM_001107091]		303901	NM_001107091	sema domain, seven thrombospondin repeats (type 1 and type 1-like), transmembrane domain (TM) and short cytoplasmic domain, (semaphorin) 5B		GO:0016020|GO:0007275|GO:0004872	NM_001107091	AAATGATGCCTGTGAGCGGGCAAAGCCCTAACGGAGTTTGTGCTGGAGTAAATAAAAATC		Rn.219777
Abi3	A_64_P082758|303476	0.0145971	0.000159385	1.96403	up	351.297	354.206	366.305	178.505	159.555	139.84	0.75919	0.936147	1.05451	0.0151081	0	-0.1867	chr10	-	false	Rattus norvegicus ABI family, member 3 (Abi3), mRNA [NM_001013118]	ENSRNOT00000007897	303476	NM_001013118	ABI family, member 3		GO:0030334|GO:0005622|GO:0005737|GO:0018108|GO:0030027	NM_001013118	AACAAAACAAACCAAGAAGTTAAGTTTAAGCACCTTGCCCAGAGGACCCCCTAGCTCATG	TC577592	Rn.95169
Htr2a	A_64_P033249,A_44_P508280|29595	0.0146605	0.000160637	1.72426	down	49.57	44.824	41.2494	59.3824	54.0262	64.3425	-0.525728	-0.451926	-0.46686	0.202599	0.248375	0.462439	chr15	+	false	Rattus norvegicus 5-hydroxytryptamine (serotonin) receptor 2A, G protein-coupled (Htr2a), mRNA [NM_017254]///5-hydroxytryptamine (serotonin) receptor 2A, G protein-coupled (Htr2a), mRNA [Source:RefSeq mRNA;Acc:NM_017254] [ENSRNOT00000013408]	ENSRNOT00000013408	29595	NM_017254///M64867	5-hydroxytryptamine (serotonin) receptor 2A, G protein-coupled		GO:0005515|GO:0008219|GO:0001659|GO:0043267|GO:0050731|GO:0032403|GO:0004993|GO:0043025|GO:0014832|GO:0007613|GO:0070374|GO:0045821|GO:0051209|GO:0010513|GO:0051967|GO:0007568|GO:0046883|GO:0030431|GO:0014065|GO:0007210|GO:0007186|GO:0005887|GO:0007208|GO:0030424|GO:0008284|GO:0005886|GO:0048148|GO:0007202|GO:0051378|GO:0007204|GO:0014059|GO:0030425|GO:0044380|GO:0005829|GO:0070852|GO:0001965|GO:…	NM_017254	AAACCGTGAATGAAAAGGTTAGCTGTGTGTGATGAACTGGATGCTATGGCAATTGCCCAG///ACCAGTTCGATTTCTTTCTTAACTGATTCAGAAAAGGGCCTGTATCAACTCTCGAGAATT	TC578040	Rn.10294
	A_64_P113450	0.0147728	0.000162432	1.71954	up	159.471	131.066	131.478	65.4272	64.8488	70.7919	0.71971	0.597073	0.669726	-0.257483	-0.102085	0	chr3	-	false									TCTCAGTTCAGTGTGGTCCTGTGCAGGGGTCTGCAGTTCATTGTGGTCCTTCTGTGCACC
Theg	A_64_P020278|299599	0.0147946	0.000163236	2.01967	up	161.823	154.158	118.545	66.7661	50.6581	57.6109	0.969525	1.06131	0.739434	0	-0.205939	-0.0661459	chr7	+	false	Rattus norvegicus testicular haploid expressed gene (Theg), mRNA [NM_001013102]	ENSRNOT00000010549	299599	NM_001013102	testicular haploid expressed gene		GO:0007275|GO:0005634|GO:0007283|GO:0030154	NM_001013102	GACCCTATGCCAAAACCCAAGCCTTATGTGTCAGACTATAACCGCCTTCTTCAGCTGGCA	TC579464	Rn.49140
Pcsk1	A_64_P041219|25204	0.0149301	0.000165871	1.95814	down	142.739	128.725	100.459	225.995	190.435	191.316	-0.596015	-0.570236	-0.885144	0.362568	0.249974	0.244524	chr2	+	false	Rattus norvegicus proprotein convertase subtilisin/kexin type 1 (Pcsk1), mRNA [NM_017091]	ENSRNOT00000015185	25204	NM_017091	proprotein convertase subtilisin/kexin type 1		GO:0005802|GO:0030133|GO:0014070|GO:0043005|GO:0048471|GO:0016540|GO:0004252|GO:0021983|GO:0051087|GO:0050714|GO:0043434|GO:0009790|GO:0048678|GO:0005615|GO:0032403|GO:0030425|GO:0010035|GO:0016486|GO:0016485|GO:0043025|GO:0010157|GO:0006508|GO:0032496|GO:0043204|GO:0031667|GO:0043679|GO:0030141|GO:0043559|GO:0070555|GO:0022008|GO:0005791|GO:0042493|GO:0043043|GO:0051384|GO:0043278|GO:0009749|GO:…	NM_017091	CTTTCTAATATATATTTCCCCTCTAAGAACCCTAACCAATTCATGGGCTATAGCCAAATA	TC601704	Rn.11384
Ces5a	A_64_P042840|307660	0.0149301	0.000165728	1.66957	down	150.289	136.071	111.174	194.564	178.453	181.449	-0.333426	-0.298685	-0.545538	0.333577	0.347135	0.360067	chr19	+	false	Rattus norvegicus carboxylesterase 5A (Ces5a), mRNA [NM_001012056]		307660	NM_001012056	carboxylesterase 5A		GO:0052689|GO:0016787|GO:0005576	NM_001012056	GGAGGGCTGGTCCATTACTTGTCATATAATGAACCCATTACTCATATAAAATAAAATCAG	TC576228	Rn.61848
RGD1306626	A_42_P555131|362319	0.0149684	0.000166868	2.06886	down	18.6836	16.9642	12.7688	24.1028	18.7689	24.0364	-0.73071	-0.653056	-0.907401	0.2688	0.135629	0.45091	chr4	-	false	Rattus norvegicus similar to RIKEN cDNA 4930500J03 (RGD1306626), mRNA [NM_001039612]	ENSRNOT00000011377	362319	NM_001039612	similar to RIKEN cDNA 4930500J03		GO:0016021	NM_001039612	CTACCACTATGAGATAGACCCCGAAGAGTACATTTTTGCTGCTCTGAACATCTACGTGGA	TC579192	Rn.209992
Hist1h2bk	A_64_P130572,A_64_P004639|680312	0.0150143	0.000167953	1.60515	up	7771.54	6897.56	7460.02	4620.43	3955.75	4057.79	0.486492	0.458334	0.665112	-0.102343	-0.19332	-0.142527	chr17	-	false	Rattus norvegicus histone cluster 1, H2bk (Hist1h2bk), mRNA [NM_001109400]	ENSRNOT00000071688///ENSRNOT00000041423	680312	NM_001109400	histone cluster 1, H2bk		GO:0046982|GO:0050830|GO:0019731|GO:0006334|GO:0005634|GO:0000786|GO:0005615|GO:0003677|GO:0002227	NM_001109400	AAGCGCAGCCGCAAGGAGAGCTACTCGGTGTACGTGTACAAGGTGCTGAAGCAAGTACAC///AGAGCTACTCGGTGTACGTGTACAAGGTGCTGAAGCAAGTACACCCGGACACGGGCATCT	TC614714	Rn.165244
Scube1	A_44_P792446,A_44_P464436|315174	0.0151911	0.00017109	2.42915	down	368.428	332.181	235.01	680.817	655.927	630.694	-0.830232	-0.832677	-1.27041	0.270581	0.351956	0.285505	chr7	-	false	Rattus norvegicus signal peptide, CUB domain, EGF-like 1 (Scube1), mRNA [NM_001134884]	ENSRNOT00000017727	315174	NM_001134884	signal peptide, CUB domain, EGF-like 1		GO:0046982|GO:0009986|GO:0005509|GO:0051260|GO:0005615|GO:0019897|GO:0009897|GO:0042802	NM_001134884	GGACTCTGTAAGAGATGGAATAGGTCCTCCAGGAGAGGAGTCCACGTGCTTGTGCTTCGC///CGGTGCATCCGATGTCCTGTGGGTACCTATCAACCCGAGTTTGGCCAGAACCATTGCATC	TC584303	Rn.8673
Tacr1	A_44_P215075|24807	0.0152339	0.000172735	2.30364	down	48.9802	54.9241	43.5645	86.6776	88.7863	84.5497	-1.14062	-0.70862	-0.982171	0.154869	0.35709	0.268367	chr4	+	false	Rattus norvegicus tachykinin receptor 1 (Tacr1), mRNA [NM_012667]	ENSRNOT00000007984	24807	NM_012667	tachykinin receptor 1		GO:0014070|GO:0009408|GO:0010996|GO:0070474|GO:0007218|GO:0002118|GO:0051602|GO:0046887|GO:0007611|GO:0045760|GO:0032355|GO:0008306|GO:0050679|GO:0002526|GO:0009986|GO:0007616|GO:0010193|GO:0050671|GO:0007217|GO:0043278|GO:0032230|GO:0060083|GO:0032224|GO:0046878|GO:0051496|GO:0016496|GO:0035815|GO:0032570|GO:0005886|GO:0045471|GO:0014910|GO:0045777|GO:0007204|GO:0045778|GO:0030425|GO:0071944|GO:…	NM_012667	CTATAAGAAGTTAAAGGATCCACCAATCCGAAAGGACATTTAGTCTAACAAGAGCCAAGA	TC574389	Rn.89609
Ppap2a	A_64_P047832,A_64_P104820|64369	0.0152339	0.000172553	1.42216	down	2553.6	2399.39	2138.79	3355.07	2817.7	2989.15	-0.568713	-0.503556	-0.585405	0	-0.115692	-0.0177231	chr2	+	false	Rattus norvegicus phosphatidic acid phosphatase type 2A (Ppap2a), mRNA [NM_022538]///PREDICTED: Rattus norvegicus phosphatidic acid phosphatase type 2A (Ppap2a), transcript variant X2, mRNA [XM_006231949]	ENSRNOT00000066098	64369	NM_022538///XM_006231949	phosphatidic acid phosphatase type 2A		GO:0006629|GO:0006470|GO:0016020|GO:0005886|GO:0016311|GO:0016021|GO:0008195|GO:0070062	NM_022538///XM_006231949	CTGCTATACCTCTTGGATGCCCACTTTATCTATGTATATAGTTACTTTAACACAATGAGT///ATTTCAGAGAGGCTTTTTCTGTTCTGACAACAGCGTGAAGTACCCGTACCATGACAGTAC	TC647263	Rn.61687
Rarres2	A_44_P281481|297073	0.0153496	0.000174634	2.10642	down	121.414	136.374	118.067	238.044	199.098	226.309	-1.18165	-0.796582	-0.956462	0.114383	0	0.175313	chr4	-	false	Rattus norvegicus retinoic acid receptor responder (tazarotene induced) 2 (Rarres2), mRNA [NM_001013427]	ENSRNOT00000033918	297073	NM_001013427	retinoic acid receptor responder (tazarotene induced) 2		GO:0005102|GO:0005576|GO:0048566|GO:0050994|GO:0001523|GO:0001701|GO:0031012|GO:2001275|GO:0050921|GO:0050873|GO:0001934|GO:0010759|GO:0045600	NM_001013427	GGCCTCTCTAAAGCAACGAACCTGATATTTTTCAAGGACCATAGGACTAAAGCAAAGCCA	TC636026	Rn.28532
Emp2	A_43_P13924|360468	0.0153505	0.00017523	2.43948	down	162.517	192.638	143.034	392.428	307.05	342.626	-1.46891	-1.04072	-1.43088	0.0577469	-0.146344	0.00780869	chr10	+	false	Rattus norvegicus epithelial membrane protein 2 (Emp2), mRNA [NM_001007721]	ENSRNOT00000003615	360468	NM_001007721	epithelial membrane protein 2		GO:2001046|GO:0016324|GO:0005178|GO:0016021|GO:0001954	NM_001007721	GGGGCATGTGACAGAGACAGACTAACCCGTGTTTGTCATTTGAATAAAAATTATTTTGGG	TC574616	Rn.21730
Rassf8	A_44_P475940|312846	0.0153994	0.000176376	3.21745	down	10.1958	13.9033	9.53365	24.9602	26.1223	21.0246	-1.55421	-0.960176	-1.36039	0.318749	0.58754	0.276689	chr4	+	false	Rattus norvegicus Ras association (RalGDS/AF-6) domain family (N-terminal) member 8 (Rassf8), mRNA [NM_001191753]	ENSRNOT00000021623	312846	NM_001191753	Ras association (RalGDS/AF-6) domain family (N-terminal) member 8		GO:0007165	NM_001191753	CAAAGGGCTGACGGACATATTTGGAAAAGGTAAAGAGACTGAGTTTAGGCAGAAGGTGCT		Rn.228969
Eaf2	A_42_P604033|266787	0.0153999	0.000179078	2.13108	down	17.0569	12.9683	15.1699	23.253	20.812	19.9289	-0.669479	-0.883415	-0.45492	0.406547	0.467522	0.392871	chr11	+	false	Rattus norvegicus ELL associated factor 2 (Eaf2), mRNA [NM_172047]	ENSRNOT00000003208	266787	NM_172047	ELL associated factor 2		GO:0060770|GO:0030308|GO:0016607|GO:0032783|GO:0006915|GO:0005654|GO:0045893|GO:0006351	NM_172047	AGGCGGAAGCTAGTCTTATGGACCAGATGAGTAGTTGTGATAGTTCATCCGATTCCAGAA	TC579673	Rn.20681
Grem1	A_44_P256301,A_44_P550490|50566	0.0153999	0.000180299	1.59767	down	177.959	164.959	136.539	238.034	203.221	204.146	-0.514672	-0.449377	-0.665061	0.191334	0.109919	0.0975523	chr3	-	false	Rattus norvegicus gremlin 1 (Grem1), mRNA [NM_019282]	ENSRNOT00000037895	50566	NM_019282	gremlin 1		GO:0005515|GO:0030308|GO:0001658|GO:0033689|GO:0005615|GO:0060676|GO:0051973|GO:0030297|GO:0007171|GO:0030296|GO:0030199|GO:0090191|GO:0009887|GO:0048018|GO:0009986|GO:0090291|GO:0030502|GO:0005125|GO:2000727|GO:0043542|GO:0072331|GO:1900155|GO:0043184|GO:1900158|GO:0045893|GO:0090027|GO:0045892|GO:0042346|GO:0008284|GO:1900086|GO:0061098|GO:0007267|GO:0002042|GO:0010717|GO:0009954|GO:0030326|GO:…	NM_019282	GAGCTGAACGACTGAAAAGAGATTCCTCGCCATATTGAATATCATCTACATTGTGTATTT///CTGCAAGCCCAAGAAATTCACCACCATGATGGTCACACTCAACTGTCCTGAGCTACAGCC	TC594000	Rn.42929
Adora2a	A_44_P1034950|25369	0.0153999	0.000187358	2.76886	up	327.384	283.308	343.733	100.031	82.2173	114.969	0.944957	0.891831	1.24369	-0.522605	-0.629362	-0.175431	chr20	-	false	Rattus norvegicus adenosine A2a receptor (Adora2a), mRNA [NM_053294]	ENSRNOT00000001759	25369	NM_053294	adenosine A2a receptor		GO:0005515|GO:0046636|GO:0042802|GO:0043524|GO:0048167|GO:0045211|GO:0051924|GO:0043025|GO:0030673|GO:0048786|GO:0014061|GO:0046982|GO:0060134|GO:0051968|GO:0060079|GO:0014069|GO:0043279|GO:0007271|GO:0032230|GO:0001609|GO:0042734|GO:0060080|GO:0007186|GO:0051393|GO:0005887|GO:0035815|GO:0007189|GO:0019899|GO:0035810|GO:0045938|GO:0005882|GO:0030424|GO:0051899|GO:0008285|GO:0005886|GO:2001235|GO:…	NM_053294	GATTCCAGAGCATGGGCTCAGGTCCCATGAGAGAGATTAGAGATGTCAAGCCATGGACCT	TC579299	Rn.11180
Hist1h2bl	A_64_P057801|64647	0.0153999	0.000186742	1.53509	up	6876.94	6374.02	6540.72	4220.21	3702.87	3923.81	0.439158	0.472733	0.617327	-0.101355	-0.164528	-0.0598707	chr17	+	false	Rattus norvegicus histone cluster 1, H2bl (Hist1h2bl), mRNA [NM_022647]	ENSRNOT00000072195	64647	NM_022647	histone cluster 1, H2bl		GO:0046982|GO:0050830|GO:0019731|GO:0006334|GO:0005634|GO:0000786|GO:0005615|GO:0003677|GO:0042742|GO:0070062|GO:0002227	NM_022647	GAGAGCTACTCGGTGTACGTGTACAAGGTGCTGAAGCAAGTGCACCCGGATACCGGAATC	TC618230	Rn.112590
	A_64_P009000	0.0153999	0.000186638	1.4749	down	72.1171	67.6794	59.6575	87.3032	72.702	71.8385	-0.578507	-0.468984	-0.580436	0.092874	0	-0.0389514	chr7	-	false									TGATGATGATGATGATGATGATGACAATAGTGCATCCAAGAATGGCAGGGGGAGCCTGTA
Tagln2	A_44_P248133|304983	0.0153999	0.000178667	1.84337	down	132.072	132.598	105.031	207.721	169.871	191.201	-0.963052	-0.764154	-1.05714	0	-0.140165	0.00286722	chr13	+	false	Rattus norvegicus transgelin 2 (Tagln2), mRNA [NM_001013127]	ENSRNOT00000011208	304983	NM_001013127	transgelin 2		GO:0030855|GO:0070062	NM_001013127	TTCTCGGACAACCAGTTGCAAGAGGGCAAGAATGTGATTGGGTTACAGATGGGCACCAAC	TC584173	Rn.104497
Micall2	A_44_P1018447|288515	0.0153999	0.000187017	1.51632	down	127.979	105.209	99.9263	149.246	124.485	140.149	-0.546852	-0.653169	-0.672017	0	-0.111343	0.0410318	chr12	+	false	Protein Micall2 [Source:UniProtKB/TrEMBL;Acc:D3ZEN0] [ENSRNOT00000036744]	ENSRNOT00000036744	288515	XM_006221279	MICAL-like 2		GO:0043005|GO:0001725|GO:0017137|GO:0005886|GO:0031532|GO:0032456|GO:0042805|GO:0005623|GO:0032432|GO:0031175|GO:0005829|GO:0005622|GO:0051015|GO:0070830|GO:0005911|GO:0031005|GO:0030041|GO:0034446|GO:0008270|GO:0005923|GO:0055037	XM_006221279	TGCTGAACCAATATGTGAATACTGTGAATGACCGAAGTGACATCGTTGACAACCTGGATG	TC612958	Rn.108004
Ptchd1	A_64_P046587|317517	0.0153999	0.000189734	1.65504	down	99.1567	83.2276	69.835	115.921	107.475	110.556	-0.406894	-0.470394	-0.658646	0.174202	0.224194	0.246258	chrX	+	false	Rattus norvegicus patched domain containing 1 (Ptchd1), mRNA [NM_001191734]	ENSRNOT00000044129	317517	NM_001191734	patched domain containing 1		GO:0050890|GO:0005886|GO:0008158|GO:0016021|GO:0007224	NM_001191734	GCATTTGTCACCTTCTTTCACTGCTTTGCCATTTTACCTGTGATACTGACTTTCCTGCCA		Rn.231432
Chchd10	A_42_P459574|361824	0.0153999	0.000181791	1.40971	down	24006.8	23094.8	21611.6	31466.4	31182.9	27675.7	-0.501554	-0.449307	-0.43112	0	0.1085	-0.00429153	chr20	-	false	Rattus norvegicus coiled-coil-helix-coiled-coil-helix domain containing 10 (Chchd10), mRNA [NM_001007008]	ENSRNOT00000031472	361824	NM_001007008	coiled-coil-helix-coiled-coil-helix domain containing 10		GO:0005739|GO:0006754|GO:2000984|GO:0006119	NM_001007008	AGGCCCTCAAACAGTGCAAATACAATCACGGTCTGAGCTCCCTACCCTGAAGAGGCTGTG	TC628692	Rn.2281
Hey2	A_44_P778356,A_64_P140761|155430	0.0153999	0.000178744	2.00829	down	72.8839	78.4757	67.7709	136.364	110.942	106.416	-0.775509	-0.461614	-0.601826	0.526682	0.362468	0.289804	chr1	+	false	Rattus norvegicus hes-related family bHLH transcription factor with YRPW motif 2 (Hey2), mRNA [NM_130417]	ENSRNOT00000018718	155430	NM_130417	hes-related family bHLH transcription factor with YRPW motif 2		GO:0060045|GO:0010468|GO:0000988|GO:0007389|GO:0003700|GO:0006366|GO:0000983|GO:0003184|GO:0003186|GO:0007507|GO:0007219|GO:0016580|GO:0017053|GO:0014031|GO:0060716|GO:0046983|GO:0010667|GO:0001102|GO:0045746|GO:0003171|GO:0000122|GO:0065004|GO:0060347|GO:0060633|GO:0045607|GO:0061156|GO:0045165|GO:0055015|GO:0010460|GO:0045892|GO:0008134|GO:0035910|GO:0035912|GO:0042826|GO:0005634|GO:0003215|GO:…	NM_130417	TAAACATTATGCAAAGTTATACTCATAAATATGTTTTTAAAATTACTGTACCTAGTCTCT///CCAGATCTCCACAGCAGCAATAAAGCGATTTGAGAAGAAACTTCCCACAAATGGAAATGT	TC639844///TC633607	Rn.58672
Pnoc	A_43_P11654|25516	0.0153999	0.000183453	2.08709	down	2304.88	2356.54	1799.69	4109.74	3727.27	4340.9	-1.43861	-1.26134	-1.56757	-0.446945	-0.444189	-0.191918	chr15	-	false	Rattus norvegicus prepronociceptin (Pnoc), mRNA [NM_013007]	ENSRNOT00000019117	25516	NM_013007	prepronociceptin		GO:0007218|GO:0001515|GO:0007268|GO:0005576	NM_013007	GGAGCTGTTCTTTTTGACTGATTGTTTGAAACAACTTTCTCCATTAAACTTCTACTGAGC	TC639974	Rn.87935
Olr1102	A_44_P138276|300194	0.0153999	0.000182496	2.47977	up	13.7962	11.4451	14.0358	2.80863	3.00877	2.74302	1.14059	1.06537	1.56105	-0.0649161	-0.0515709	-0.0471197	chr7	-	false	PREDICTED: Rattus norvegicus olfactory receptor 1102 (Olr1102), mRNA [XM_006242375]		300194	XM_006242375	olfactory receptor 1102		GO:0050911|GO:0004984|GO:0007186|GO:0016021	XM_006242375	ACTATGCCCAGATCATGAGCCACAAGGTGTGTATCAGGCTGGTGTGTTCTTCCTGGGTCT
Bmp6	A_44_P250030|25644	0.0153999	0.000188483	2.16162	up	99.1117	102.505	110.758	39.7971	35.3923	38.1186	0.913347	1.16606	1.34581	-0.00830603	0	0.0971818	chr17	-	false	Rattus norvegicus bone morphogenetic protein 6 (Bmp6), mRNA [NM_013107]	ENSRNOT00000018359	25644	NM_013107	bone morphogenetic protein 6		GO:0051216|GO:0001654|GO:0060395|GO:0005615|GO:0030154|GO:0030539|GO:0006955|GO:0005737|GO:0006954|GO:0045944|GO:0010039|GO:0032026|GO:0032332|GO:0032526|GO:0050679|GO:0014823|GO:0030501|GO:0046982|GO:0001822|GO:0031988|GO:0010862|GO:0051384|GO:0003323|GO:0030509|GO:2000860|GO:0005125|GO:0001649|GO:0045669|GO:0001958|GO:0001938|GO:0001503|GO:0070700|GO:0045666|GO:0045595|GO:0071260|GO:0045603|GO:…	NM_013107	CAACTCCAATGTCATCTTGAAAAAATACAGGAACATGGTTGTGAGAGCTTGTGGATGTCA	TC585591	Rn.40476
	A_64_P038045	0.0153999	0.000186179	3.09241	up	56.8926	32.8556	38.2086	9.57813	9.49704	9.1057	1.36846	0.72627	1.07808	-0.691216	-0.498158	-0.524017	chrUn_random	-	false									ACAAAAACTTCATGGAGACTCCCACTGTCAGATACCTGAAGACAGGTTTCAAAGAGAACA
LOC100363943	A_64_P114793|100363943	0.0153999	0.000181168	1.47077	down	52.9532	46.8854	45.3265	62.4905	50.7904	49.7592	-0.189922	-0.141216	-0.108176	0.497047	0.397143	0.336198	chr7	-	false	PREDICTED: Rattus norvegicus Zinc finger protein 81-like (LOC100363943), transcript variant X1, mRNA [XM_002727303]		100363943	XM_002727303	Zinc finger protein 81-like		GO:0003676|GO:0046872	XM_002727303	CACAACAGTAGCAACTGTATAAAGAAACTACTTGAATTTTGTTCATAAACGTCTGTTCGG
RGD1560281	A_64_P079080|288549	0.0153999	0.000188862	2.31455	up	186.753	209.149	182.354	84.4427	65.0905	60.1054	0.941833	1.28324	1.16242	0.103841	-0.101112	-0.247439	chr12	+	false	PREDICTED: Rattus norvegicus paired immunoglobulin-like type 2 receptor beta-like (RGD1560281), mRNA [XM_006221312]	ENSRNOT00000073947	288549	XM_006221312	similar to cell surface receptor FDFACT			XM_006221312	ATAAGGGGCCAGAGGAATCCTTCACTGCTGAACCTGGGAGCCATGGTTGGGATGGTTGTG
Slc35d3	A_44_P543439,A_44_P870348|308717	0.0153999	0.000182156	1.88131	down	131.208	140.841	109.367	208.438	196.774	193.669	-0.974806	-0.686806	-1.0054	0	0.0543385	0.0138698	chr1	-	false	Rattus norvegicus solute carrier family 35, member D3 (Slc35d3), mRNA [NM_001107522]	ENSRNOT00000016400	308717	NM_001107522	solute carrier family 35, member D3		GO:0016021	NM_001107522	CATGAACTTCACCACATTACACTGTACCTACATCAACTCTGCGGTGACCACCAGCTTCGT///CGCACCGCGATATTTTTCTATCTTATATTTGTCAAAAATAAAGTGTGAGTCTATCTGTGG	TC608670	Rn.110407
LOC684327	A_64_P124412|684327	0.0153999	0.00018797	2.24787	down	263.87	275.932	222.101	507.429	561.099	438.869	-0.44755	-0.21914	-0.469451	0.727596	1.00617	0.635775			false	PREDICTED: Rattus norvegicus inter-alpha-trypsin inhibitor heavy chain H5-like (LOC684327), mRNA [XM_001069890]		684327	XM_001069890	similar to inter-alpha (globulin) inhibitor H5			XM_001069890	AGTAGTTTCAATAAATAGGAAAACTGCCCATGGACGTCTTTTGCTGGCTTGCCTTGGTGC	TC598924
Mrc2	A_64_P122474|498011	0.0153999	0.000189904	1.98108	up	80.119	73.1553	77.6408	30.9004	32.121	26.935	0.736605	0.807559	0.960367	-0.237284	0.0334997	-0.25055	chr10	+	false	Rattus norvegicus mannose receptor, C type 2 (Mrc2), mRNA [NM_001024687]	ENSRNOT00000055137	498011	NM_001024687	mannose receptor, C type 2		GO:0016020|GO:0005886|GO:0030574|GO:0005518|GO:0030246|GO:0016021|GO:0001649|GO:0006897	NM_001024687	GAGGCCACCGAGAAGAACATCCTGGTTTCTGACATGGAAATGAACGAACAACAAGAATAG	TC573919	Rn.213511
Il12rb2	A_64_P007238|171334	0.0153999	0.000185991	1.77809	up	134.185	120.287	117.07	65.1519	57.2371	47.8723	0.712142	0.72932	0.758643	0	-0.0113101	-0.27958	chr4	-	false	Rattus norvegicus interleukin 12 receptor, beta 2 (Il12rb2), mRNA [NM_001191750]	ENSRNOT00000009883	171334	NM_001191750	interleukin 12 receptor, beta 2		GO:0032729|GO:0004896|GO:0019901|GO:0019221|GO:0032496|GO:0018108|GO:0045622|GO:0034097|GO:0032609|GO:0009897	NM_001191750	TATTTCTCTTTCCATTTTTGCATCAAGTTCTCTCCGCCCACTCACCTTCTGTGGTGAGAG		Rn.207395
Eps8l2	A_42_P681441|361674	0.0155921	0.000200768	2.15524	down	13.5334	12.5196	12.9029	18.3878	17.1216	19.825	-1.10581	-1.0198	-0.783282	0	0.110268	0.304391	chr1	+	false	Rattus norvegicus EPS8-like 2 (Eps8l2), mRNA [NM_001108508]	ENSRNOT00000024725	361674	NM_001108508	EPS8-like 2		GO:0005886|GO:0035023|GO:0003779|GO:0032587|GO:0007266|GO:0043234|GO:0005737|GO:0032314|GO:1900029|GO:0005089|GO:0032319|GO:0030676|GO:0070062	NM_001108508	CTTTCTCCTTTGAGATCTAAGAATGCACCAGACATAGGTTCTGACTTCAAATGTCCCATC	TC582086	Rn.23793
Cdc20	A_42_P794130|64515	0.0155921	0.000195377	1.68327	up	680.876	543.734	572.144	353.691	321.573	279.421	0.695696	0.527198	0.671996	-0.0557699	-0.0563126	-0.246827	chr5	-	false	Rattus norvegicus cell division cycle 20 (Cdc20), mRNA [NM_171993]	ENSRNOT00000036151	64515	NM_171993	cell division cycle 20		GO:0005515|GO:0090129|GO:0048471|GO:0005813|GO:0008284|GO:0016567|GO:0005730|GO:0005634|GO:0008022|GO:0031145|GO:0051488|GO:0040020|GO:0043234|GO:0000922|GO:0005737|GO:0007067|GO:0031915|GO:0005680|GO:0050773|GO:0019899	NM_171993	TGTCTGAGTGCTGTGGATGTGCATTCCCAGGTGTGCTCCATCCTCTGGTCTCCCCACTAT	TC647381	Rn.9262
Lrrc2	A_64_P060094|301033	0.0155921	0.000200516	1.7443	down	115.864	111.791	98.2784	180.785	134.51	154.397	-0.222602	-0.0774126	-0.209902	0.748328	0.485693	0.664001	chr8	+	false	Rattus norvegicus leucine rich repeat containing 2 (Lrrc2), mRNA [NM_001012001]	ENSRNOT00000043737	301033	NM_001012001	leucine rich repeat containing 2			NM_001012001	GACTGCTGGATTTTATTCCATACTCAAGGACATGCCTCATATCAAGATATGAAAACTAAA	TC575426	Rn.74973
RGD1561285	A_44_P243907|303555	0.0155921	0.000197684	1.76231	down	52.0074	37.3428	40.0802	59.154	54.577	57.8589	-0.378628	-0.66286	-0.448091	0.261312	0.323109	0.378396	chr10	+	false	PREDICTED: Rattus norvegicus leucine-rich repeat-containing protein 37A3-like (RGD1561285), mRNA [XM_220927]		303555	XM_220927	similar to c114 SLIT-like testicular protein				GGTTCCAAAATCGCTACCCGAGTTTCTAGACAGACGGAAAGACTTGTCTGACACCATTTT		Rn.225032
Lcp1	A_64_P032928|306071	0.0155921	0.000201204	1.81153	up	720.375	772.846	659.849	411.257	344.615	318.206	0.755568	1.01314	0.850198	0.125366	0.0131903	-0.0912705	chr15	+	false	Rattus norvegicus lymphocyte cytosolic protein 1 (Lcp1), mRNA [NM_001012044]	ENSRNOT00000014502	306071	NM_001012044	lymphocyte cytosolic protein 1		GO:0044319|GO:0005886|GO:0005884|GO:0031100|GO:0010737|GO:0030175|GO:0015629|GO:0032432|GO:0005615|GO:0005829|GO:0042802|GO:0003674|GO:0005737|GO:0051015|GO:0033157|GO:0051017|GO:0002286|GO:0070062|GO:0001725|GO:0005509|GO:0001891|GO:0005575|GO:0001726|GO:0016477|GO:0005925	NM_001012044	CTGCCTCCACGAAGTAAGGATATTATTGTTGCCTTAATGGAAAAATGAAGATAAATCATG	TC574373	Rn.14256
Rasal1	A_43_P18371|360814	0.0155921	0.00019957	1.54838	down	2972.86	2800.1	2288.13	4021.87	3568.27	3743.37	-0.547481	-0.485208	-0.685585	0.0468245	0.015419	0.111768	chr12	-	false	Rattus norvegicus RAS protein activator like 1 (GAP1 like) (Rasal1), mRNA [NM_001108335]	ENSRNOT00000001856	360814	NM_001108335	RAS protein activator like 1 (GAP1 like)		GO:0035556|GO:0005099|GO:0046580|GO:0005737|GO:0032320|GO:0031235	NM_001108335	CATGCCAATTTGGAGCCTCGAAGCTGGACACGGGCTCTTCCTCCCTCCTATACCCTGTAT	TC617364	Rn.63791
Ppp1r12b	A_44_P508549|304813	0.0155921	0.000199919	1.53227	down	157.293	144.476	122.967	191.968	167.568	186.523	-0.294583	-0.261707	-0.423771	0.2811	0.224496	0.361367	chr13	-	false	Rattus norvegicus protein phosphatase 1, regulatory subunit 12B (Ppp1r12b), mRNA [NM_001107178]	ENSRNOT00000006671	304813	NM_001107178	protein phosphatase 1, regulatory subunit 12B		GO:0005737|GO:0005886|GO:0015629	NM_001107178	TATTTATCATCGCCTAAGGTGTCCAACTCAGCCAGACAAACTCACGGCACCAGTTTCTCC		Rn.68116
Tex15	A_44_P1000842,A_44_P412898|290803	0.0155921	0.000196006	1.44513	down	144.667	132.175	118.679	168.794	162.562	148.017	-0.193563	-0.147873	-0.24687	0.31145	0.414618	0.27923	chr16	-	false	Rattus norvegicus testis expressed 15 (Tex15), mRNA [NM_001106087]	ENSRNOT00000034325	290803	NM_001106087	testis expressed 15		GO:0034502|GO:0032880|GO:0009566|GO:0007129|GO:0030539|GO:0048873|GO:0007283|GO:0007130|GO:0010569|GO:0007140	NM_001106087	TCCATTCCCACGAAGGCATTAAAAATAAATCTCTTCACACTGAAATAAATGCAACTTACG///GGTCTCAGAAACAATTCACTACCTTAAAAATTCAATAGCAAAGAAACTACACAACCAGAG	TC608214	Rn.46623
Cd38	A_44_P367779|25668	0.0155921	0.000194229	2.48034	down	97.3523	86.6796	64.2796	193.24	139.622	166.058	-0.976967	-0.94681	-1.33454	0.36063	0.0422964	0.270365	chr14	-	false	Rattus norvegicus CD38 molecule (Cd38), mRNA [NM_013127]	ENSRNOT00000004121	25668	NM_013127	CD38 molecule		GO:0050853|GO:0005886|GO:0030307|GO:0030890|GO:0005634|GO:0060292|GO:0007204|GO:0045779|GO:0043231|GO:0045907|GO:0016798|GO:0032024|GO:0009725|GO:0032526|GO:0034097|GO:0032355|GO:0033194|GO:0070555|GO:0001666|GO:0007565|GO:0043066|GO:0009986|GO:0016849|GO:0050135|GO:0042493|GO:0003953|GO:0016020|GO:0008152|GO:0032570|GO:0016021|GO:0045893|GO:0045892|GO:0016740	NM_013127	TTCTGTAGGTAGTCAGGAGTTAGCTTACATTTGTTGCTGATATCGGCAATTTATGTTTTT	TC575928	Rn.11414
Tmem255b	A_64_P092035|290877	0.0155921	0.000200715	1.40118	up	2711.02	2512.52	2240.03	1678.24	1637.06	1513.72	0.473125	0.532482	0.445297	-0.0331879	0.0650129	-0.0408421	chr16	-	false	Rattus norvegicus transmembrane protein 255B (Tmem255b), mRNA [NM_001106094]	ENSRNOT00000042465	290877	NM_001106094	transmembrane protein 255B			NM_001106094	TTCTGCCTGAGGACACAGAGTCTCCCTCCCAGTGCCACTCCAGCCATGGGCATCCTCATG	TC590050	Rn.8443
	A_64_P016598	0.0155921	0.000195801	1.84609	up	443.646	419.408	385.209	240.761	184.497	174.988	0.927783	0.992581	0.928235	0.256717	0.00913191	-0.0706682	chr20	-	false									ACACAGACCCACTGTCCCTGGAGTATACAGAGTGTGGCCCACATTTGGAGCGGAAAGTAA
	A_64_P115740	0.0155921	0.000199102	2.53138	down	8.47862	8.18994	9.74667	17.3547	14.5464	12.6325	-0.765567	-0.750004	-0.323763	0.817994	0.774796	0.58765	chr9	-	false									AGGAGGACGAGGGTGAAGAAGAAGATGATGACGAATAAGTTGGTTCTAACTCAGTTTTTT
	A_64_P005106	0.0155921	0.000198554	1.82002	up	92.5212	84.0085	69.5669	37.3212	36.6765	31.2051	0.541989	0.598766	0.386456	-0.374871	-0.215706	-0.474071	chr6	-	false									AAGATATTGTCTTCTCCCCACTTAGCATCATAATTGCCTTGACCTCCCAGTCTCTGGTAG
Bgn	A_43_P11812,A_64_P059895|25181	0.0157449	0.000205049	2.49959	up	6830.94	6090.79	6349.53	2501.75	1908.79	2751.15	1.20506	1.179	1.34515	-0.0903549	-0.334414	0.188909	chrX	+	false	Rattus norvegicus biglycan (Bgn), mRNA [NM_017087]	ENSRNOT00000023920	25181	NM_017087	biglycan		GO:0042383|GO:0031012|GO:0030133|GO:0005622|GO:0019800|GO:0009986|GO:0001974|GO:0050840|GO:0005578|GO:0005539|GO:0070062	NM_017087	GCAGGAGGGAGTGCTGCTTATGAGGTCAGTTGTCTCTCAATTAAAGAAACACTGTGCAAT///GCCACCTTCCGCTGCGTCACTGACCGCCTGGCCATCCAATTTGGAAATTATAAGAAGTAG	TC575569///TC586074	Rn.783
Asap2	A_43_P20879|362719	0.0157449	0.000203829	2.33341	down	8.53472	7.33631	8.03357	15.9032	10.2883	11.1205	-0.778383	-0.912508	-0.641769	0.679262	0.257047	0.398357	chr6	+	false	Protein Asap2 [Source:UniProtKB/TrEMBL;Acc:F1LV94] [ENSRNOT00000008173]	ENSRNOT00000008173	362719	XM_006239998	ArfGAP with SH3 domain, ankyrin repeat and PH domain 2		GO:0008060|GO:0032312|GO:0008270	XM_006239998	ATTCAGGCCTTGTCAGGGAGGTTTAACTCCCACGTTCACGTCGAGTACGAATGGCGGCTG		Rn.228274
	A_64_P064163	0.0157449	0.00020558	1.8885	up	74.1651	56.9928	65.2043	31.401	23.0968	24.8588	0.903182	0.710676	0.989916	0.0762086	-0.154278	-0.0698724	chr1	-	false									TTTTGAACCTTTCCCCTCCATCAGTGTTCACAAGCCGAGCGCTGACCCGGAGGTACCTCT
Mlkl	A_64_P139138|690743	0.0157449	0.000204889	2.22454	up	222.23	210.826	247.841	85.3018	88.5326	81.6372	0.121626	0.203882	0.521528	-0.975804	-0.754386	-0.883299	chr19	-	false	Protein Mlkl; RCG51567 [Source:UniProtKB/TrEMBL;Acc:D3ZKP6] [ENSRNOT00000074983]	ENSRNOT00000074983	690743	XM_341690	mixed lineage kinase domain-like		GO:0070207|GO:0005737|GO:0070266|GO:0004672|GO:0019901|GO:0005886|GO:0032403|GO:0005524		TTAATGAGTGCCGGGCCCATGAACCCTCCAATCGGCCCTCTGCGGATGGTAGGATTCTTT
	ERCC-00126_533	0.0157503	0.00021014	1.47905	up	11.0068	9.22258	9.17228	4.20371	3.49516	3.36298	0.517659	0.414737	0.557944	0	-0.127475	-0.0761905			pos									TTACTCGTTATCGCTGGGTAATCGTCCGTTGGGCCCGCTCTTACGCGATCAGTGCCGTTA
Adora1	A_64_P004477,A_44_P137633|29290	0.0157503	0.000210461	1.47298	down	1455.27	1314.35	1111.35	1836.91	1675.72	1623.68	-0.263836	-0.255418	-0.421006	0.254282	0.26325	0.218432	chr13	-	false	Rattus norvegicus adenosine A1 receptor (Adora1), mRNA [NM_017155]///adenosine A1 receptor (Adora1), mRNA [Source:RefSeq mRNA;Acc:NM_017155] [ENSRNOT00000004602]	ENSRNOT00000004602	29290	NM_017155///XM_006249859	adenosine A1 receptor		GO:0005515|GO:0001659|GO:0043268|GO:0060087|GO:0046888|GO:0048167|GO:0006612|GO:0045211|GO:0043025|GO:0030673|GO:0045822|GO:0048786|GO:0046982|GO:0051967|GO:0045741|GO:0060079|GO:0014069|GO:0002674|GO:0031683|GO:0016042|GO:0001609|GO:0042734|GO:0007186|GO:0001883|GO:0055117|GO:0035814|GO:0032229|GO:0055118|GO:0051930|GO:0050995|GO:0008285|GO:0005886|GO:0005783|GO:0014050|GO:0045776|GO:0045777|GO:…	NM_017155///XM_006249859	TGAAGACCTCCCAGAGGAGAAAGCTGAGGACTAGACTCTGCCTTGCTCCGTCTAGCCCAT///GGCTTTTGGGAGGGTCTCAGATAGGACCAATCCCTACTCTGCTGAGCCTGGATGTCTTCC	TC579731///TC575168	Rn.32078
Aff3	A_43_P21969|363220	0.0157503	0.00020874	1.61279	down	50.807	49.1467	40.0254	60.9442	56.5833	54.0578	-0.19322	0	-0.223378	0.533035	0.604478	0.514571	chr9	-	false	Rattus norvegicus AF4/FMR2 family, member 3 (Aff3), mRNA [NM_001191887]	ENSRNOT00000042227	363220	NM_001191887	AF4/FMR2 family, member 3		GO:0003690|GO:0035116|GO:0005730|GO:0034612|GO:0005634	NM_001191887	TCGAGTGTGGAAACGCAATGGAACAAGGGCCGATGGAGTCCAAGTCTTCGTACACCATGT	TC592315	Rn.203251
Olr441	A_64_P019936|295712	0.0157503	0.000207658	1.49722	down	5.20315	6.72586	7.06283	5.69044	4.96221	5.03343	-0.602819	-0.504997	-0.445578	0.0646806	0	0.128793	chr3	-	false	Rattus norvegicus olfactory receptor 441 (Olr441), mRNA [NM_001000283]	ENSRNOT00000048581	295712	NM_001000283	olfactory receptor 441		GO:0050911|GO:0004984|GO:0007186|GO:0004930|GO:0016021	NM_001000283	CAGCTTGAGAAACAAGGAAGTCAAAGATGCTATAAAAGCCACAGGGAAAAAATTCCTTAA	NP1479218	Rn.142989
Sox21	A_64_P143800|306168	0.0157503	0.000207437	1.77245	up	1022.69	846.748	955.289	536.542	428.154	477.238	0.589267	0.468742	0.722317	-0.156419	-0.349163	-0.191322	chr15	-	false	PREDICTED: Rattus norvegicus SRY (sex determining region Y)-box 21 (Sox21), mRNA [XM_006222076]		306168	XM_006222076	SRY (sex determining region Y)-box 21			XM_006222076	GCGGAACTTTCAGAATCGCAATTTTATCTAATATTAAATCAGACTTTTTTGTCTGGGTCG
LOC100912937	A_64_P102395|100912937	0.0157503	0.000207168	2.84223	up	39.161	36.9405	26.5498	9.69957	6.29949	8.63165	1.41631	1.58925	1.19943	0	-0.39292	0.0768459	chrX	-	false	PREDICTED: Rattus norvegicus melanoma antigen preferentially expressed in tumors-like (LOC100912937), mRNA [XM_006227451]	ENSRNOT00000029656	100912937	XM_006227451	melanoma antigen preferentially expressed in tumors-like			XM_006227451	TTACTACCACTAATGGAGCTGAAATACGTGATTTACCCTATCCCTGTGCATTGCTATGAA
	A_64_P114400	0.0157503	0.000209642	2.94011	down	11.0913	6.96746	7.13455	16.0754	14.5056	13.4254	-0.80579	-1.29454	-1.42656	0.37031	0.432504	0.337904	chrUn	-	false									CAGGCTGCAGAAACCTCAGTTCTGTATGTGAACATTTGTACTTTTTAAAATGATTATGTG
Lcat	A_43_P15264|24530	0.0157624	0.000211224	3.07805	up	2954.26	2828.92	3555.45	1029.45	987.768	753.331	1.34239	1.42545	1.86343	0	0.0740223	-0.308811	chr19	-	false	Rattus norvegicus lecithin cholesterol acyltransferase (Lcat), mRNA [NM_017024]	ENSRNOT00000026585	24530	NM_017024	lecithin cholesterol acyltransferase		GO:0042632|GO:0043691|GO:0051384|GO:0005576|GO:0030301|GO:0005615|GO:0034372|GO:0004607|GO:0034364|GO:0004623|GO:0034375|GO:0042157|GO:0034435|GO:0046688|GO:0006644|GO:0034186|GO:0090107|GO:0042158|GO:0006656|GO:0008203	NM_017024	GTGTACACTTGCTCCGCATGAATGGGACAGATCATCTCAACATGGTCTTCAGCAATAAGA	TC631585	Rn.10481
Pcp2	A_44_P269478|304195	0.0158299	0.000212733	1.55651	up	450.81	402.919	432.037	259.05	248.984	224.822	0.274095	0.25927	0.422949	-0.325622	-0.241355	-0.391665	chr12	+	false	Rattus norvegicus Purkinje cell protein 2 (Pcp2), mRNA [NM_001107116]	ENSRNOT00000001313	304195	NM_001107116	Purkinje cell protein 2		GO:0005085|GO:0043025|GO:0043087|GO:0030695|GO:0016056	NM_001107116	TGTAACAGTCAATTCCCTGCCTGGCTTCCAACCTATTGGTCCCAAGGATGGAATGCAGAA	TC617735	Rn.162078
Olr1090	A_64_P043931,A_64_P093842|299553	0.0158517	0.000214131	1.53683	down	4.88361	6.30845	6.64558	5.13121	4.4231	4.83938	-0.608686	-0.614617	-0.596299	0	-0.0920932	0.132353	chr7	-	false	Rattus norvegicus olfactory receptor 1090 (Olr1090), mRNA [NM_001001379]	ENSRNOT00000051928	299553	NM_001001379	olfactory receptor 1090		GO:0050911|GO:0004984|GO:0007186|GO:0005886|GO:0004930|GO:0016021	NM_001001379	CTCAGGAACAAGGAGCTAAAGAATGCCATGAAGAAGGCCTTCCTAAGTAAACTCTATCCA///GAGCTAAAGAATGCCATGAAGAAGGCCTTCCTAAGTAAACTCTATCCAGAGAAAATTTAA	TC580432	Rn.143330
Ddhd1	A_44_P1035148|305816	0.0160125	0.000217632	1.46225	down	130.894	111.185	100.438	145.91	136.15	128.533	-0.365601	-0.432142	-0.519026	0.114435	0.161095	0.0522676	chr15	-	false	Rattus norvegicus DDHD domain containing 1 (Ddhd1), mRNA [NM_001033066]	ENSRNOT00000032704	305816	NM_001033066	DDHD domain containing 1		GO:0046872	NM_001033066	AAAGAAGAGTATAGCAGATTTTAAATGTCCTAAATTTAACTTGTTTTGAAAAGCTAATGC	TC574372	Rn.163271
Calr4	A_64_P131370,A_64_P010905|689537	0.0160481	0.000219568	2.39828	up	458.041	407.139	357.056	146.977	174.905	124.997	1.41401	1.3887	1.26314	0	0.381465	-0.101616	chr5	+	false	PREDICTED: Rattus norvegicus calreticulin 4 (Calr4), transcript variant X1, mRNA [XM_006225453]///Protein Calr4 [Source:UniProtKB/TrEMBL;Acc:D3ZYM6] [ENSRNOT00000057216]	ENSRNOT00000057216	689537	XM_006225453	calreticulin 4		GO:0006457|GO:0005783|GO:0005509|GO:0051082	XM_006225453	GGCTGTAGAGACTGAATGAGGTAATGTGTGTAAAGTGCCCAAAGTAAATACATTATAAAA///GGCGAGAGGGCATCAGTGGATCAAAAGGAAGCCCATTTTGAGCAGAAGGATGAACTGTAA
Glra2	A_64_P053636|24397	0.0160481	0.000220604	1.47322	down	27176.9	25725.2	23689	36397.5	32570	35798.9	-0.220819	-0.196347	-0.218004	0.307733	0.276413	0.457599	chrX	+	false	Rattus norvegicus glycine receptor, alpha 2 (Glra2), mRNA [NM_012568]	ENSRNOT00000004426	24397	NM_012568	glycine receptor, alpha 2		GO:0030054|GO:0022824|GO:0007218|GO:0005887|GO:0045211|GO:0034707|GO:0016594|GO:0007416|GO:0016934|GO:0006811	NM_012568	GTTCTGGTTCTGAAAGGTTAGTTTAATGCACACACACACACACACACACACACACACACA	TC588509	Rn.10379
Ccdc88b	A_64_P090309,A_64_P090304|293698	0.0160481	0.00022118	1.56908	up	95.3554	86.6771	82.4145	46.0298	46.2785	40.143	0.517835	0.570262	0.542569	-0.169264	0.0311399	-0.180962	chr1	-	false	Protein Ccdc88b [Source:UniProtKB/TrEMBL;Acc:D3ZTC4] [ENSRNOT00000034159]///PREDICTED: Rattus norvegicus coiled-coil domain containing 88B (Ccdc88b), transcript variant X1, mRNA [XM_001072042]	ENSRNOT00000034159	293698	XM_006223629///XM_001072042	coiled-coil domain containing 88B			XM_006223629///XM_001072042	TGCTAATGCTTCTGCGGAGGGTCCCTCGCACCATTTGGCTCTGCAGTTGACCAATGCCAA///AAGAAGAATCCTTGGACAAAGAAGCCTGGGCTCTCAGGTCCCCCACAGCTGGGACTCTGA	TC589646
	A_64_P048315	0.0160481	0.000220731	1.7249	up	2972.93	2600.1	2938.6	1665.31	1411.72	1420.26	0.559622	0.509995	0.780625	-0.102386	-0.218451	-0.18845	chr16	+	false	Rattus norvegicus similar to Histone H2B 291B (LOC364607), mRNA [XM_344527]			XM_344527					TTACAACAAGCGCTTAACCATCACGTCCTGGGAGATCCAGGCAGCCATGTGCCTGCTGCT
RGD1560171	A_64_P078842|367949	0.0160481	0.000220922	1.46476	up	718.927	611.495	618.195	426.098	407.407	362.278	0.496804	0.414966	0.493025	-0.0800867	0	-0.16711	chrX	+	false	PREDICTED: Rattus norvegicus UPF0472 protein C16orf72-like (RGD1560171), mRNA [XM_003752150]		367949	XM_003752150	similar to PRO0149 protein			XM_003752150	CACCTAGTACAGTTGTTGGTGCTCAATAGATGTTTGTTGAGTGAATAAATGTTACCTTAT	TC609456
Susd5	A_43_P21703|301039	0.0160585	0.000221936	1.81266	up	107.232	91.4678	105.038	50.0207	42.7176	39.2648	0.711915	0.692817	0.958324	0	-0.038413	-0.172867	chr8	+	false	Protein Susd5; Sushi domain containing 5 (Predicted) [Source:UniProtKB/TrEMBL;Acc:D3ZSC1] [ENSRNOT00000028675]	ENSRNOT00000028675	301039	XM_236674	sushi domain containing 5		GO:0005540|GO:0007155	XM_236674	AGTACTAACAACCCTTCAGCCAACACATAAACACAGCCCCTCCAGTAATGTGGAGGCCAC		Rn.225265
Gjd2	A_64_P025242|50564	0.0161365	0.000223631	2.24608	down	87.5434	56.5175	60.469	135.507	108.864	116.577	-0.40835	-0.864496	-0.686692	0.605213	0.427379	0.510091	chr3	-	false	Rattus norvegicus gap junction protein, delta 2 (Gjd2), mRNA [NM_019281]	ENSRNOT00000011078	50564	NM_019281	gap junction protein, delta 2		GO:0007267|GO:0007268|GO:0005921|GO:0005922|GO:0016021|GO:0001508|GO:0007601	NM_019281	TCATTTCACTGTTGAGCATGTGTTTATGAGCTTTGAGATATTTCTGCCTTCTAGATTATG	TC576867	Rn.9904
	ERCC-00111_144	0.0162557	0.000229	1.5978	down	37.8912	35.2228	29.8697	45.0954	39.4921	35.1299	-0.440113	-0.296794	-0.417669	0.348087	0.355161	0.170446			pos									AAGCGAAATAACATCCTCCCACTGGGTGCACAGCGAATTAGTATCATAGTAGAATTAAGC
Stt3b	A_44_P240819|363160	0.0162557	0.000227828	1.48463	down	1151.95	1111.35	959.756	1599.94	1333.45	1406.22	-0.498087	-0.394459	-0.534731	0.153035	0.0150461	0.114947	chr8	-	false	Rattus norvegicus STT3B, subunit of the oligosaccharyltransferase complex (catalytic) (Stt3b), mRNA [NM_001170539]	ENSRNOT00000017243	363160	NM_001170539	STT3B, subunit of the oligosaccharyltransferase complex (catalytic)		GO:0006986|GO:0043686|GO:0004579|GO:0006516|GO:0030433|GO:0008250|GO:0043687|GO:0018279	NM_001170539	GAGACATTAGGTCACAAGCCTCGAGTCACCAACATCTTCCCCAAACAGAAGTATTTGTCA	TC585884	Rn.23748
C1qb	A_64_P045476|29687	0.0162557	0.000226956	1.80376	up	6903.47	7644.68	6400.23	3786.74	3700.99	3239.46	0.777944	1.07228	0.917458	0.0620098	0.16661	-0.0139503	chr5	-	false	Rattus norvegicus complement component 1, q subcomponent, B chain (C1qb), mRNA [NM_019262]	ENSRNOT00000017060	29687	NM_019262	complement component 1, q subcomponent, B chain		GO:0005581|GO:0048839|GO:0010033|GO:0007568|GO:0072562|GO:0005576|GO:0051384|GO:0005602|GO:0042803|GO:0003674|GO:0006955|GO:0007420|GO:0045087|GO:0006958	NM_019262	TGCCCAAAGCCCTGACCAGAGCCCTGTAGATGTTACAGAATGGGTAAATAAACTCTTCAA	TC579714	Rn.6702
Rnase10	A_64_P148976|305840	0.0162557	0.000229007	2.79404	down	4.81778	6.44137	6.73476	13.7013	8.48953	7.24578	-0.356464	-0.306987	-0.306049	1.51567	1.06027	0.901611	chr15	+	false	Rattus norvegicus ribonuclease, RNase A family, 10 (non-active) (Rnase10), mRNA [NM_001012467]	ENSRNOT00000013619	305840	NM_001012467	ribonuclease, RNase A family, 10 (non-active)		GO:0007338|GO:0003382|GO:0022409|GO:0080154|GO:0016892|GO:0072520|GO:0034113|GO:0005576|GO:0003676|GO:0008584	NM_001012467	GACTTACATAACTGAAAAGGTCATTATCATAACATGCAACAACACGAAACAACTGGAGAT	TC616473	Rn.215812
C8b	A_44_P189461|313421	0.0162557	0.000228076	2.05787	up	46.2859	37.7699	32.5774	14.4002	11.1477	14.332	0.918258	0.851397	0.729877	-0.234092	-0.389826	0	chr5	+	false	Rattus norvegicus complement component 8, beta polypeptide (C8b), mRNA [NM_001191759]	ENSRNOT00000010100	313421	NM_001191759	complement component 8, beta polypeptide		GO:0006957|GO:0005579|GO:0019835|GO:0006958|GO:0005576|GO:0032403|GO:0005615	NM_001191759	AATCGGAAAGATATCCCCATAGATGGGAAGTGGAGTTGCTGGTCTGACTGGTCTCCATGC	TC593742	Rn.110603
Sult1a1	A_64_P011779|83783	0.0162647	0.000229753	1.4437	down	122.543	119.378	112.433	149.923	132.61	139.486	-0.151334	0.00247812	-0.00625563	0.480039	0.449224	0.504933	chr1	-	false	Rattus norvegicus sulfotransferase family, cytosolic, 1A, phenol-preferring, member 1 (Sult1a1), mRNA [NM_031834]	ENSRNOT00000026186	83783	NM_031834	sulfotransferase family, cytosolic, 1A, phenol-preferring, member 1		GO:0014823|GO:0047894|GO:0006805|GO:0018960|GO:0017144|GO:0051384|GO:0050656|GO:0042803|GO:0005829|GO:0008210|GO:0000166|GO:0004062|GO:0006584|GO:0008146|GO:0008217|GO:0051923|GO:0017085|GO:0018958	NM_031834	GGAAAGCAATCAGTCCCAACACCTAAAAAGAACCTAAAGTACAAACATGCAAAAAATAGT	TC579314	Rn.1507
Tmem154	A_44_P123891|361972	0.016267	0.000230407	2.2682	down	5.71955	7.13021	6.64855	9.72213	8.1215	9.20068	-0.212651	0	-0.45088	0.923183	0.872644	1.08528	chr2	+	false	Rattus norvegicus transmembrane protein 154 (Tmem154), mRNA [NM_001108553]	ENSRNOT00000014433	361972	NM_001108553	transmembrane protein 154			NM_001108553	ACAGAAATGCCAACTATGAATGTCTGCCTACTCTGAAGGAAGAAAAGGAGCCAAACCTCA	TC611845	Rn.214714
Mkx	A_64_P037050|291228	0.016308	0.000233478	1.93207	down	37.502	28.8687	32.402	49.0319	40.349	48.8621	-0.749868	-0.916492	-0.600917	0.174846	0.0860825	0.322232	chr17	-	false	PREDICTED: Rattus norvegicus mohawk homeobox (Mkx), partial mRNA [XM_006254141]	ENSRNOT00000025623	291228	XM_006254141	mohawk homeobox		GO:0010468|GO:0006366|GO:0000981|GO:0005634|GO:0000122|GO:0045662|GO:0043565|GO:0010628|GO:0002932|GO:0007517|GO:0032967|GO:0035990|GO:0030199|GO:0001085|GO:0035992	XM_006254141	GAAGAAGAACTGGTGTCTCCATCATCATCAGAAACTGAAGGCACCTTTGTCTATCGCACA
Hopx	A_44_P404591|171160	0.016308	0.000232472	1.55873	down	4831.95	4465.05	4312.93	7033.46	5845.82	6725.73	-0.594699	-0.563533	-0.512247	0.0877247	-0.0323906	0.195312	chr14	+	false	Rattus norvegicus HOP homeobox (Hopx), mRNA [NM_133621]	ENSRNOT00000049774	171160	NM_133621	HOP homeobox		GO:0016575|GO:0003700|GO:0048286|GO:0008016|GO:0043393|GO:0005634|GO:0000122|GO:0001829|GO:0006351|GO:0007507|GO:0043565|GO:0043415|GO:0051155|GO:0045596	NM_133621	TTAACACTCTGGTGGTTGGATGAGAACACGGGTGTATTTGAGTCATTCAATTTTTATATA	TC606395	Rn.2989
LOC688389	A_64_P042704|688389	0.016308	0.000233264	3.40795	down	10.15	6.83719	7.27658	23.3018	13.5188	15.1989	-0.740474	-1.2653	-1.09551	1.0438	0.502039	0.659596	chr2	-	false	PREDICTED: Rattus norvegicus solute carrier family 7 member 13-like (LOC688389), transcript variant X1, mRNA [XM_001066729]	ENSRNOT00000059424	688389	XM_001066729	similar to solute carrier family 7 (cationic amino acid transporter, y+ system), member 12		GO:0015171|GO:0016021	XM_001066729	CTTTTAAGTGGATTTGTGGTATACTGGCTTCAAGTTTACCTTTATCAACATGCTGATCAT
Rassf5	A_44_P442802,A_64_P017298|54355	0.0163754	0.000235729	1.73404	down	72.575	71.646	64.5211	95.069	102.098	92.3333	-0.627362	-0.429666	-0.524382	0.149611	0.401059	0.250329	chr13	-	false	Rattus norvegicus Ras association (RalGDS/AF-6) domain family member 5 (Rassf5), mRNA [NM_019365]	ENSRNOT00000008055	54355	NM_019365	Ras association (RalGDS/AF-6) domain family member 5		GO:0035556|GO:0005737|GO:1900180|GO:0008285|GO:0005874|GO:0031398|GO:0006915|GO:0005634|GO:0046872	NM_019365	AAGAAAAGGTGTTTATTCAGAAAGGGATGATCAGATTCAGACTTTAAAGCACAGTTAGAC///AAGATCCATCAACTGCAGAAGAAGTACAACAAATTCCGGCAGAAACTGGAGGAGGCCTTA	TC574353	Rn.36106
Phc3	A_44_P426648|310258	0.0163754	0.000238432	1.42805	down	44.8513	39.9649	37.1795	47.2277	42.6818	38.7016	-0.575604	-0.496631	-0.509064	0	0.0559173	-0.095077	chr2	+	false	Rattus norvegicus polyhomeotic homolog 3 (Drosophila) (Phc3), mRNA [NM_001107662]	ENSRNOT00000066495	310258	NM_001107662	polyhomeotic homolog 3 (Drosophila)		GO:0035102|GO:0031519|GO:0005730|GO:0008270|GO:0005634|GO:0015629|GO:0043231	NM_001107662	GGGATATCCTAATGAATTTTTACGATCAAAACGATTCTGTACTATGTCATGTGCCAAAAG		Rn.147204
Arhgap26	A_64_P037441|307459	0.0163754	0.00023882	2.33177	down	15.3018	14.5437	13.0367	20.5532	25.4501	20.8596	-0.641238	-0.494046	-0.481936	0.449502	0.941894	0.65566	chr18	+	false	Rattus norvegicus Rho GTPase activating protein 26 (Arhgap26), mRNA [NM_001107389]	ENSRNOT00000018843	307459	NM_001107389	Rho GTPase activating protein 26		GO:0005622|GO:0008150|GO:0007165|GO:0003674|GO:0017124|GO:0005543|GO:0046847|GO:0005575|GO:0008093|GO:0005096	NM_001107389	CATCATGGACATCAAGTTTCAGAACATTGTCATCGAGATCTTAATAGAGAACCATGAGAA		Rn.214162
Gsc	A_64_P126630|317715	0.0163754	0.000238745	1.7812	down	34.3241	30.0786	23.5186	43.8482	33.2944	34.6948	-0.522214	-0.485414	-0.733237	0.373549	0.176609	0.207521	chr6	-	false	Rattus norvegicus goosecoid homeobox (Gsc), mRNA [NM_001191873]	ENSRNOT00000014204	317715	NM_001191873	goosecoid homeobox		GO:0001103|GO:0005667|GO:0003700|GO:0023019|GO:0030178|GO:0048704|GO:0005634|GO:0000122|GO:0005575|GO:0009653|GO:0043583|GO:0043565|GO:0048644|GO:0003674|GO:0008150|GO:0001085|GO:0042474|GO:0021904|GO:0030900	NM_001191873	ATTTATAGTTAAGTTAACGGTGACAGTACAATAAAGTGATGGCGATGCAGACCAGCCATG		Rn.228175
	A_64_P120991	0.0163754	0.000238589	1.84906	down	5.78702	6.79816	7.07167	7.80981	6.10872	7.75076	-0.695784	-0.712545	-0.726998	0.160001	0	0.365046	chr10	+	false									AGCGTGAGGTGAACACAGAGAAAATGGGTCAGGCCAATAAATTGCCAGCTAACAAACCAT
Lcn10	A_64_P099633|499756	0.0163754	0.000237573	1.65764	down	25.8629	21.9022	20.7697	26.3121	24.2743	28.3094	-0.376062	-0.412416	-0.331887	0.22955	0.33276	0.504727	chr3	+	false	Rattus norvegicus lipocalin 10 (Lcn10), mRNA [NM_001128137]	ENSRNOT00000028997	499756	NM_001128137	lipocalin 10		GO:0005576	NM_001128137	GGGCACTGCACACACATGTACAACCTGCCACATATACATATAATTAAAAATAAAGATCTT		Rn.220358
Slc10a5	A_64_P034575|310230	0.0163754	0.000236159	1.52346	up	58.4843	48.7308	50.1771	27.3232	23.3544	26.8977	0.494079	0.439684	0.572554	-0.153687	-0.162054	0	chr2	+	false	Rattus norvegicus solute carrier family 10, member 5 (Slc10a5), mRNA [NM_001025280]	ENSRNOT00000045438	310230	NM_001025280	solute carrier family 10, member 5		GO:0016020|GO:0008508|GO:0016021	NM_001025280	TACAAGGCTAAGAAGAGGCCACTCCTTAGCACAGAAAATGAAAAGGCTCCTCTCGTTTAA	TC579049	Rn.162564
Mybl2	A_64_P003124,A_44_P653701|296344	0.0163906	0.000239667	1.77516	up	159.728	145.856	165.894	81.4709	69.5038	68.3433	0.725664	0.744934	1.01482	0.0518775	0	-0.0502982	chr3	+	false	Rattus norvegicus myeloblastosis oncogene-like 2 (Mybl2), mRNA [NM_001106536]	ENSRNOT00000010343	296344	NM_001106536	myeloblastosis oncogene-like 2		GO:0003700|GO:0031523|GO:0003682|GO:0005730|GO:0005634|GO:0090307|GO:0003677	NM_001106536	ATCAAGGAGGATAACAGCCTGCTCAACCAGGGCTTCCTACAGGCCAAACCCGAGAAGGTG///ACACGCAAATGTGTGCCTTCTTGTCAGCCAAGTTGACAATAAAGAGTAGCAAATTGTTGT	TC631674///TC606396	Rn.20824
Cwh43	A_44_P473243|305307	0.016424	0.000240783	3.67357	down	9.03265	6.4257	6.3936	15.5372	13.6691	14.3755	-0.633303	-1.29836	-1.37916	0.720581	0.760732	0.83942	chr14	-	false	Rattus norvegicus cell wall biogenesis 43 C-terminal homolog (S. cerevisiae) (Cwh43), mRNA [NM_001191677]	ENSRNOT00000002980	305307	NM_001191677	cell wall biogenesis 43 C-terminal homolog (S. cerevisiae)		GO:0006506	NM_001191677	TCATTTCAACCCGAGATTTGGCTCCTACAAAGAAGGACACAATCACGAGAACAACCATCA	TC621460	Rn.40896
Cenpt	A_44_P1039606|307805	0.0165135	0.000242725	1.57995	up	285.123	273.213	275.495	162.989	157.048	138.57	0.57213	0.667923	0.753474	0	0.0969148	-0.0830274	chr19	-	false	Rattus norvegicus centromere protein T (Cenpt), mRNA [NM_001024257]	ENSRNOT00000036702	307805	NM_001024257	centromere protein T		GO:0031965|GO:0051276|GO:0046982|GO:0005730|GO:0005634|GO:0003677|GO:0005737|GO:0007067|GO:0051382|GO:0007059|GO:0000777|GO:0000776|GO:0000278|GO:0000775	NM_001024257	TTGGAGTACCGGCAACAACTTATCCCCTGTGCATTCAAAGGCAATTCTGTCTTTCCTGCC	TC596253	Rn.194991
Pcgf5	A_64_P067182,A_64_P108284|681178	0.016543	0.00024379	1.40325	down	995.439	957.844	910.527	1341.52	1156.94	1154.91	-0.544757	-0.435346	-0.435346	0.0730305	-0.0221758	0	chr1	+	false	Rattus norvegicus polycomb group ring finger 5 (Pcgf5), mRNA [NM_001129882]	ENSRNOT00000025020	681178	NM_001129882	polycomb group ring finger 5		GO:0031519|GO:0005813|GO:0005730|GO:0008270|GO:0005634	NM_001129882	GGGAAAGGATCATACTATGGAATTCATCTATATGACAAGATGGCGGCTAAGAGGAGAAAA///CTAATGTTAATTACACTAGTAAAATGGCTCAATCCTTGTGGTGTTGCAGTTTTCACATAC	TC585619	Rn.31865
Rdh8	A_64_P000291|690953	0.0166126	0.000246718	2.42265	up	193.379	211.108	152.672	72.8938	64.9288	52.7026	1.02534	1.32363	0.909493	-0.0963941	-0.0803108	-0.394588	chr8	+	false	Rattus norvegicus retinol dehydrogenase 8 (all-trans) (Rdh8), mRNA [NM_001168593]	ENSRNOT00000032076	690953	NM_001168593	retinol dehydrogenase 8 (all-trans)		GO:0008150|GO:0003674|GO:0005737|GO:0004303|GO:0006703|GO:0042572|GO:0005575|GO:0004745|GO:0007601|GO:0055114	NM_001168593	TATGTGAGAACTACCCACAGGCTCCTTTTTCGCTGGCCTCACCTTCTCAGCCTTGGTCTC		Rn.110636
Gip	A_44_P503562|25040	0.0166126	0.000246438	2.3539	up	14.9847	10.22	12.7482	2.813	3.10533	2.72729	0.362585	0	0.518969	-0.961677	-0.909326	-0.952607	chr10	+	false	Rattus norvegicus gastric inhibitory polypeptide (Gip), mRNA [NM_019630]	ENSRNOT00000008481	25040	NM_019630	gastric inhibitory polypeptide		GO:0055123|GO:0014070|GO:0008344|GO:0033993|GO:0070328|GO:0043434|GO:0060291|GO:0048678|GO:0005615|GO:0009743|GO:0005737|GO:0042594|GO:0043025|GO:0001101|GO:0031667|GO:0043950|GO:0007613|GO:0032024|GO:0043200|GO:0035640|GO:0007565|GO:0042493|GO:0070094|GO:0005102|GO:0010269|GO:0019233|GO:0010828|GO:0009749|GO:0050796|GO:0005179|GO:0050806|GO:0031018	NM_019630	GCTTCTGGCCCAGAAGGGGAAGAAGAATGACTGGAAACACAACCTCACCCAGAGAGAGGC	TC608129	Rn.10446
	A_64_P026973	0.0166159	0.000248671	1.63819	down	90.5227	85.5046	70.5593	108.539	105.186	111.096	-0.367141	-0.249961	-0.46956	0.2515	0.369688	0.428461	chr1	-	false									GATGACATGCTGGCCTTGAAACAGGAGTTAAGGGAAACAGTGAAATGATTGCCTTACTTT
Avpr1a	A_43_P12751|25107	0.0166159	0.000248215	1.46299	down	43.2518	35.8391	31.3174	41.6506	35.6411	39.7352	-0.476912	-0.521578	-0.603929	0	-0.0514097	0.0957437	chr7	+	false	Rattus norvegicus arginine vasopressin receptor 1A (Avpr1a), mRNA [NM_053019]	ENSRNOT00000005829	25107	NM_053019	arginine vasopressin receptor 1A		GO:0008284|GO:0019722|GO:0005886|GO:0030307|GO:0031894|GO:0051970|GO:0045777|GO:0007204|GO:0021537|GO:0001992|GO:0014049|GO:0003084|GO:0010035|GO:0045907|GO:0005000|GO:0007625|GO:0030659|GO:0051412|GO:0042711|GO:0042631|GO:0014902|GO:0010033|GO:0031394|GO:0032849|GO:0043084|GO:0031410|GO:0042713|GO:0002125|GO:0045819|GO:0007186|GO:0051459|GO:0035815|GO:0035176|GO:0010460|GO:0007621|GO:0016021|GO:…	NM_053019	ATTCGCCAAGGATGACTCCGATAGCATGAGCCGAAAGACAGACTTCTTATTCTAACAACC	TC577869	Rn.32282
Mcm7	A_64_P081501|288532	0.0166159	0.000247795	1.70457	up	3477.93	3121.15	3525.26	1951.55	1725.03	1727.75	0.599956	0.592595	0.865003	-0.0610876	-0.0969114	-0.0926685	chr12	-	false	Rattus norvegicus minichromosome maintenance complex component 7 (Mcm7), mRNA [NM_001004203]	ENSRNOT00000001825	288532	NM_001004203	minichromosome maintenance complex component 7		GO:0042555|GO:0006355|GO:0006200|GO:0008283|GO:0071310|GO:0042493|GO:0005730|GO:0005634|GO:0003677|GO:0005524|GO:0006974|GO:0003678|GO:0005829|GO:0006260|GO:0042325|GO:0005737|GO:0004003|GO:0003697|GO:0071364|GO:0006270|GO:0006268|GO:0008094	NM_001004203	CTGAGAGGACAATTTCCCATGCTGCACTTTTTTATTCTGCCAATAAAGTGTTTTGACTGC	TC574831	Rn.113
Pde9a	A_64_P050052|191569	0.0166415	0.00025023	1.56088	down	1271.12	1124.85	1057.44	1826.97	1435.12	1627.84	-0.427311	-0.454556	-0.470039	0.275366	0.0512381	0.24857	chr20	+	false	Rattus norvegicus phosphodiesterase 9A (Pde9a), mRNA [NM_138543]	ENSRNOT00000001559	191569	NM_138543	phosphodiesterase 9A		GO:0008152|GO:0047555|GO:0043204|GO:0019934|GO:0046872|GO:0005829	NM_138543	AACGCCCCAGAGAAGACCAGAGATGCGAAAGACAATGAAGACCGTTCGCCTCCAAACTGA	TC628152	Rn.20981
Sgcd	A_64_P078899|497892	0.0166415	0.000255872	1.77653	down	33.5858	29.9863	32.0347	47.3703	37.2134	38.7044	-0.71336	-0.650684	-0.416217	0.315951	0.175704	0.215263	chr10	-	false	Rattus norvegicus sarcoglycan, delta (dystrophin-associated glycoprotein) (Sgcd), transcript variant 1, mRNA [NM_001134826]	ENSRNOT00000003224	497892	NM_001134826	sarcoglycan, delta (dystrophin-associated glycoprotein)		GO:0042383|GO:0008150|GO:0003674|GO:0016010|GO:0016011|GO:0016012|GO:0016021|GO:0005575	NM_001134826	TTCAGGAAATCACCTAGCTTCTCTTGTAGAGCCATTAGAGGCAATGATGGCGGGAATCTT		Rn.163134
Chst15	A_64_P092764,A_44_P673662|286974	0.0166415	0.000255693	1.52547	down	58.9187	52.6407	52.3558	68.3364	66.6157	59.5932	-0.500323	-0.440566	-0.375701	0.142762	0.279321	0.0890856	chr1	-	false	Rattus norvegicus carbohydrate (N-acetylgalactosamine 4-sulfate 6-O) sulfotransferase 15 (Chst15), mRNA [NM_173310]///PREDICTED: Rattus norvegicus carbohydrate (N-acetylgalactosamine 4-sulfate 6-O) sulfotransferase 15 (Chst15), transcript variant X1, mRNA [XM_006230430]		286974	NM_173310///XM_006230430	carbohydrate (N-acetylgalactosamine 4-sulfate 6-O) sulfotransferase 15		GO:0000139|GO:0050659|GO:0019319|GO:0016021|GO:0050656	NM_173310///XM_006230430	TTCAACACAAGGCTGGCACAGGTCCTGGATGATGAGGCGTTTGCGTGGAAGACGACGTGA///TCTCAGGTCAGGATCCTGTCCACTGGCGTCAGAAAGCGTATACATTACATGCCCGACTGT	TC577636	Rn.217784
Micalcl	A_44_P233557|293180	0.0166415	0.00025128	1.97629	down	43.9493	45.3022	43.2894	66.7555	68.5011	63.3491	-0.646055	-0.346823	-0.318262	0.456676	0.659567	0.520998	chr1	+	false	Rattus norvegicus MICAL C-terminal like (Micalcl), mRNA [NM_182669]	ENSRNOT00000043017	293180	NM_182669	MICAL C-terminal like		GO:0008150|GO:0005737|GO:0007275|GO:0007283|GO:0030154|GO:0051019	NM_182669	GGAGGAGCAAGAAATATTCAAGGAGATGATGCAGGTGATTGAGCAAAGAAACAAGCTTGT	TC575764	Rn.30134
	A_64_P007648	0.0166415	0.000252874	4.10564	down	5.01274	6.47229	6.83613	18.077	9.56716	17.5702	-1.54018	-1.52438	-1.50064	0.691059	0	0.856561	chr3	-	false									TCTAATACTCCCAGGATCAGAGTGAGGAGGCCACAACAACTGCCGCAATACTGGGAATAA
Kcna1	A_44_P231457|24520	0.0166415	0.000253255	1.50751	down	2940.22	2280.26	2312.91	3633.35	3436.27	3284.52	-0.179445	-0.394209	-0.280088	0.290673	0.34093	0.29115	chr4	-	false	Rattus norvegicus potassium voltage-gated channel, shaker-related subfamily, member 1 (Kcna1), mRNA [NM_173095]	ENSRNOT00000026731	24520	NM_173095	potassium voltage-gated channel, shaker-related subfamily, member 1		GO:0005515|GO:0005251|GO:0016324|GO:0044224|GO:0008076|GO:0043025|GO:0051260|GO:0030425	NM_173095	GTAACTGCACCGCAACTGATCAAAACTGCGTTAATAAGAGCAAGCTCCTGACCGATGTTT	TC628675	Rn.9769
Syt13	A_43_P12453|80977	0.0166415	0.000250659	1.72237	down	46.9028	46.3261	38.6901	59.1394	59.5916	53.3221	-0.571628	-0.342914	-0.523895	0.239922	0.427244	0.24758	chr3	+	false	Rattus norvegicus synaptotagmin XIII (Syt13), mRNA [NM_030839]	ENSRNOT00000011459	80977	NM_030839	synaptotagmin XIII		GO:0030133|GO:0005887|GO:0016192	NM_030839	AAACAGACAAAACGGGCCAAGCACAAGATCAACCCCGTGTGGAATGAGATGATCATGTTT	TC578168	Rn.217068
	A_64_P086550	0.0166415	0.000256043	1.72308	down	808.072	868.512	699.922	1236.57	1193.19	1236.1	-0.513317	-0.257512	-0.493285	0.291699	0.354897	0.444264	chr7	+	false	PCTK2_RAT (O35831) Serine/threonine-protein kinase PCTAIRE-2 (PCTAIRE-motif protein kinase 2) , complete [TC581304]			AB005540			GO:0005515|GO:0007095|GO:0008284|GO:0005634|GO:0009793|GO:0000910|GO:0000082|GO:0009555|GO:0009574|GO:0000083|GO:0000166|GO:0042023|GO:0016301|GO:0005524|GO:0007089|GO:0007049|GO:0007067|GO:0004672|GO:0004674|GO:0030544|GO:0006468|GO:0004713|GO:0010005|GO:0016740|GO:0051301|GO:0004693		AATTCTTCCTATCCAGAGACAGGTGTGTTTGTCATAAACCATTTCACATGTCGATCATGA	TC581304
	A_44_P405460	0.0166415	0.000255455	1.51287	down	54.4622	52.3437	48.4175	63.8407	60.5837	57.1036	-0.575336	-0.394831	-0.435291	0.10011	0.19942	0.0868764	chr3	-	false									AGGGGCTAGCCATGGTAAATAAAAGACCTATGCTGTCAAATACCCGGAGTGTTCATCAGT
Wfdc9	A_64_P099663|408228	0.0167554	0.000259492	3.6809	up	30.8557	16.4545	22.3302	3.17569	4.0024	3.07594	2.04265	1.28873	1.91742	-0.229912	0	-0.161473	chr3	-	false	Rattus norvegicus WAP four-disulfide core domain 9 (Wfdc9), mRNA [NM_001008868]	ENSRNOT00000043716	408228	NM_001008868	WAP four-disulfide core domain 9		GO:0005576	NM_001008868	TGTGAGTCCGAACTACACGTGCTGCTGGACGTACTGCGGAAACATCTGCTTGAACAACGA	NP1394731	Rn.142709
	A_64_P353412	0.0167554	0.000261048	2.28776	down	14.2605	10.6074	8.59796	15.6477	15.4188	17.3865	-0.306237	-0.535638	-0.692809	0.503786	0.690516	0.852827	chr3	-	false	PREDICTED: Rattus norvegicus nebulin (Neb), mRNA [XM_001056398]			XM_001056398				XM_001056398	CATCATGCCTGACACTCCTGACATCATTCTGGCTAAGGCAAACTTAATCAACACAAGTGA		Rn.134031
Klf5	A_42_P475623,A_44_P526866|84410	0.0167554	0.000262266	2.16508	down	63.6704	58.0665	43.5613	109.38	78.7004	92.1707	-0.847609	-0.776979	-1.13381	0.326946	0.0282636	0.229647	chr15	+	false	Rattus norvegicus Kruppel-like factor 5 (Klf5), mRNA [NM_053394]	ENSRNOT00000057843	84410	NM_053394	Kruppel-like factor 5		GO:0060576|GO:0008284|GO:0003700|GO:0005794|GO:0005886|GO:0006357|GO:0030033|GO:0032534|GO:0005730|GO:0005634|GO:0000122|GO:0001525|GO:0035914|GO:0003677|GO:0046872|GO:0043231|GO:0071407|GO:0005737|GO:0045893	NM_053394	TTGCTTCGACGTGTAAATAGGCAACAAACGGTGTAAATAGTTTTGTAAGGCTTCTAGATG///TCTGTGATTATGATGGTTGCACAAAAGTTTATACAAAGTCGTCTCATTTAAAAGCTCACC	TC593706///TC580524	Rn.8954
RT1-CE12	A_64_P120108|309600	0.0167554	0.000261111	1.60953	down	47.9158	45.0224	35.9585	52.8675	50.6364	51.3118	-0.794835	-0.654998	-0.895634	-0.169734	-0.0482841	-0.0675325	chr20_random	+	false	Rattus norvegicus RT1 class I, locus CE12 (RT1-CE12), mRNA [NM_001008835]	ENSRNOT00000061027	309600	NM_001008835	RT1 class I, locus CE12			NM_001008835	TATGCAGAGAAACGCAGGGCCAATCTGGAAGGAGAGTGTGTGGAGTCGCTCCGCAGATTC	TC626665	Rn.128939
Nuak1	A_64_P100389|299694	0.0167554	0.000262037	2.1069	down	13.8984	11.621	8.28655	16.1697	15.0394	13.5383	-0.210057	-0.273777	-0.623243	0.683157	0.784964	0.650172	chr7	+	false	Rattus norvegicus NUAK family, SNF1-like kinase, 1 (Nuak1), mRNA [NM_001106774]	ENSRNOT00000010636	299694	NM_001106774	NUAK family, SNF1-like kinase, 1		GO:0002039|GO:0005737|GO:0035507|GO:0004674|GO:0015630|GO:0005730|GO:0005634|GO:2000772|GO:0030155|GO:0005524	NM_001106774	ATGGACGACGTGACTCAGGTGTATAAGAAGGCTCTGGAGATCTGCAGCAAGCTCAACTAG		Rn.218368
Ophn1	A_44_P1037410|312108	0.0167716	0.000263166	1.4185	down	187.497	170.133	167.361	209.889	210.865	210.845	-0.328232	-0.299139	-0.256856	0.118927	0.269032	0.240918	chrX	-	false	Rattus norvegicus oligophrenin 1 (Ophn1), mRNA [NM_001107848]	ENSRNOT00000034772	312108	NM_001107848	oligophrenin 1		GO:0005515|GO:0051966|GO:0030036|GO:0030054|GO:0005623|GO:0003779|GO:0048488|GO:0015629|GO:0005100|GO:0030425|GO:0007399|GO:0007165|GO:0005737|GO:0005543|GO:0043197|GO:0035255|GO:0032321|GO:0030100|GO:0043195	NM_001107848	TCCAGGACCAGATTCTTTGAAACAGCTTCCCGAAAAACTGGAAGTTCTCAAGGAAAACTT		Rn.51010
LOC294497	A_64_P147481,A_64_P147478,A_64_P000312|294497	0.016782	0.00026397	1.58047	up	93.9228	79.4566	85.8184	49.1677	37.3885	41.5356	0.625792	0.563016	0.737794	0.0678644	-0.12233	0	chr20///chr20_random	+///-	false	Rattus norvegicus similar to double homeobox, 4; double homeobox protein 4 (LOC294497), mRNA [XM_228268]		294497	XM_228268	hypothetical LOC294497				ATACAGCTCTCTGCGTCCCACATCCGAGTGTGGTTTCAGAACCGAAGAAGTCGCACTTGA///AACACTTAGGAGCATGGAAGCTGGAAGCACTGTGGATAGCCGCTGTGTGCTGCGGGAATC///AACAGGCTCTCACTCAGGGATGCAACAAGGGCCCCTGGGTCTCTTCCTGGATCAATTGCT
	A_64_P013243	0.0167989	0.000265519	1.46098	down	52332.9	47994.3	40994.3	71430.7	61231.8	58561.7	-0.455098	-0.465333	-0.594275	0.115241	0.00388527	0.00698471	chr1	-	false	Uncharacterized protein [Source:UniProtKB/TrEMBL;Acc:D3ZJU3] [ENSRNOT00000029774]	ENSRNOT00000029774							ATGAATAATGCTATCTGTACTCGGGTCTATGAGAAGGTGGAATGCGGGCTTCATCCTCAT
Vom2r35	A_64_P109502|292615	0.0167989	0.000265105	1.76053	up	251.233	209.832	205.662	124.586	106.085	90.737	0.742327	0.636394	0.682599	0	-0.0755806	-0.311121	chr1	-	false	Rattus norvegicus vomeronasal 2 receptor, 35 (Vom2r35), mRNA [NM_001099473]	ENSRNOT00000042276	292615	NM_001099473	vomeronasal 2 receptor, 35		GO:0005886|GO:0004930|GO:0016021	NM_001099473	GTAGAGATCTTTTCCATCCTGGCCTCCACTGATGGACTTTTGTGTGGCATCTTCATCCCC		Rn.217939
	A_64_P137554	0.0168964	0.00026835	1.42436	up	313.935	288.627	277.193	187.562	185.142	164.261	0.265335	0.298033	0.320893	-0.234486	-0.122261	-0.289923	chr14	-	false									GTCTGTGTCTGTCACAATGGGTCCAGACTTTGTTGTTGTTGGCAGCAAATTGGGAAATAG
Chrd	A_44_P345319|117275	0.0168964	0.000267954	1.41966	down	136.756	119.706	110.382	142.283	142.642	143.132	-0.112107	-0.13232	-0.188698	0.269967	0.40716	0.406394	chr11	-	false	Rattus norvegicus chordin (Chrd), mRNA [NM_057134]	ENSRNOT00000002394	117275	NM_057134	chordin		GO:0007389|GO:0030336|GO:0001707|GO:0021919|GO:0002053|GO:0009953|GO:0007417|GO:0005615|GO:0001649|GO:0001702|GO:0045785|GO:0030514|GO:0001501|GO:0045668|GO:0030900|GO:0045545|GO:0008201	NM_057134	TCTGTACAAAACACCACCGGCTTATTGGGATTCTTTAATTTATCCTCACTCAGCACTAAG	TC621494	Rn.29459
XAF1	A_64_P160042|679600	0.0169241	0.000271341	2.56346	up	142.466	117.553	94.6806	37.6849	40.8787	30.3774	0.87158	0.756115	0.489839	-0.699646	-0.401599	-0.855499	chr10	+	false	PREDICTED: Rattus norvegicus XIAP associated factor-1 (XAF1), mRNA [XM_006220721]	ENSRNOT00000056551	679600	XM_006220721	XIAP associated factor-1		GO:0005515|GO:0031333|GO:0035456|GO:0005634	XM_006220721	TATGACATTCTCCGGAAGTGTCGTCAGTGCCGAATCTTACTTCCCTTGCCCATTCTAAAT
Eml5	A_44_P716774,A_64_P103259|444982	0.0169241	0.000272021	1.59654	down	574.13	538.041	453.945	788.577	669.007	760.357	-0.39378	-0.342183	-0.523594	0.259546	0.15448	0.351274	chr6	-	false	PREDICTED: Rattus norvegicus echinoderm microtubule associated protein like 5 (Eml5), transcript variant X1, mRNA [XM_003750213]///Rattus norvegicus EML5 (Eml5) mRNA, complete cds. [AY445136]		444982	XM_003750213///AY445136	echinoderm microtubule associated protein like 5		GO:0005737|GO:0005874|GO:0070062	XM_003750213	ATGCTCTACTGTTTCCACTTTTATTTTAATGCGAGTTACTGTTGTAGCATAGATTCCCAC///CGCAGACTCTTTGGTTCCACAGAAAACTAAGTAGACTTTTAAAAAATATGCAGGCATTAT	TC635861///TC573705	Rn.232228
Slc41a1	A_64_P049859,A_42_P662683|363985	0.0169241	0.000271576	1.41523	down	2907.11	2907.26	2525.39	3791.31	3420.02	3522.48	-0.531689	-0.382297	-0.494142	0.0182104	0	0.0767622	chr13	+	false	Rattus norvegicus solute carrier family 41 (magnesium transporter), member 1 (Slc41a1), mRNA [NM_001108855]	ENSRNOT00000063882	363985	NM_001108855	solute carrier family 41 (magnesium transporter), member 1		GO:0008324	NM_001108855	AGATAGCAGATACTGGGACCAGCTGAGACCAACCAAGGTGCTGTGGGAAGCTGAAGGCAC///CGGGTTGCACCTGTCGCATGTACTTTTGGCCTGACTGGAAGAAACAAAATTGGTTTACTT	TC612073	Rn.145261
	A_64_P082431	0.0169241	0.000269647	3.00429	up	18.8536	18.9955	10.774	2.8185	3.04038	2.73853	1.59221	1.83527	1.13469	-0.0779194	-0.054387	-0.0666077	chr1	-	false	PREDICTED: Rattus norvegicus similar to MAS-related G-protein coupled receptor, member G, transcript variant 2 (RGD1562011), mRNA [XM_574591]			XM_574591					GGGACTTTGTGGCTACCTCTTGTAAGCAGGGGAGAAGGGAAAGGGGACAGGCTGCATAGT	TC614643	Rn.214886
Mageb6	A_64_P127251|302441	0.0169241	0.000271873	2.23646	down	10.8271	8.98641	7.85835	15.7322	10.4573	13.9876	-0.694898	-0.815875	-0.857024	0.477533	0.0955491	0.542779	chrX	-	false	PREDICTED: Rattus norvegicus melanoma antigen family B, 6 (Mageb6), mRNA [XM_001063539]		302441	XM_001063539	melanoma antigen family B, 6			XM_001063539	CTGGGAAGAGTCATGTAATCTTTGGAGAACCCCAGGAATTTATAACCAAAGATTTGGTGG
Ehf	A_64_P157504|295965	0.017134	0.000276624	4.31922	up	18.8572	22.0212	27.3685	2.89698	3.06384	2.79584	1.61853	2.07994	2.57908	-0.0202968	-0.0196843	-0.0147741	chr3	-	false	Rattus norvegicus ets homologous factor (Ehf), mRNA [NM_001106493]	ENSRNOT00000010580	295965	NM_001106493	ets homologous factor		GO:0043565|GO:0003700|GO:0006366|GO:0006357|GO:0000981|GO:0030855|GO:0005634|GO:0045893|GO:0003677|GO:0030154	NM_001106493	GGGAGATTCTTTTTAGAGCTCCATGTGAGAGCCAAAGTCAGATAAATGCAGTGATATATG		Rn.220252
Pthlh	A_43_P15246|24695	0.017134	0.000279037	1.67313	down	242.612	179.602	184.674	304.431	269.814	292.217	-0.49822	-0.784341	-0.665057	0.0898867	0.0392103	0.150929	chr4	-	false	Rattus norvegicus parathyroid hormone-like hormone (Pthlh), mRNA [NM_012636]		24695	NM_012636	parathyroid hormone-like hormone		GO:0010468|GO:0008284|GO:0030819|GO:0005634|GO:0030282|GO:0051428|GO:0043433|GO:0005622|GO:0005737|GO:0016485|GO:0060649|GO:0030855|GO:0043129|GO:0032331|GO:0005794|GO:0048286|GO:0005730|GO:0005576|GO:0032330|GO:0005575|GO:0060659|GO:0001958|GO:0001501|GO:0007492|GO:0005179|GO:0002076|GO:0007189	NM_012636	GACTGATCTCCCTCTGCGCATGTAAAAATGGCAGTATTTTAAATTTGTAAAGAATGTCTA	TC579733	Rn.9750
Etv4	A_44_P511491|360635	0.017134	0.000279974	1.52456	down	20.5118	18.0238	14.0128	19.382	16.383	17.1245	-0.530008	-0.509782	-0.720871	0.0164809	0	0.0480475	chr10	-	false	Rattus norvegicus ets variant 4 (Etv4), mRNA [NM_001108299]	ENSRNOT00000028213	360635	NM_001108299	ets variant 4		GO:0006357|GO:0006366|GO:0060762|GO:0000981|GO:0005730|GO:0005634|GO:0003677|GO:0030154|GO:0048863|GO:0005622|GO:0010628|GO:0043565|GO:0008045|GO:0033600|GO:0045893|GO:0060444	NM_001108299	GCATTGTCCCTGAGAAATTCGAAGGAGACATCAAACAGGAAGGGGTTGGAGCTTTCCGGG		Rn.195602
Tnik	A_42_P684264|294917	0.017134	0.000277428	1.57398	down	1395.6	1348.25	1094.35	1859.62	1729.69	1828.29	-0.298054	-0.183825	-0.417932	0.304685	0.33923	0.419535	chr2	+	false	Rattus norvegicus TRAF2 and NCK interacting kinase (Tnik), mRNA [NM_001106422]	ENSRNOT00000016799	294917	NM_001106422	TRAF2 and NCK interacting kinase		GO:0031532|GO:0005634|GO:0007256|GO:0005524|GO:0048814|GO:0035556|GO:0005083|GO:0005737|GO:0046777|GO:0004702|GO:0004674|GO:0007010|GO:0006468|GO:0005856|GO:0070062	NM_001106422	TGCTAGAAGGACTAAACGTTCTTGTCACGATATCAGGAAAGAAGAATAAGCTCCGGGTGT	TC598858	Rn.220700
Mrgprb4	A_64_P090883|404658	0.017134	0.000279658	2.28164	up	155.397	123.545	143.48	49.5616	56.9396	43.6661	0.9596	0.779425	1.0746	-0.370537	0	-0.386049	chr1	-	false	Rattus norvegicus MAS-related GPR, member B4 (Mrgprb4), mRNA [NM_001002287]	ENSRNOT00000045792	404658	NM_001002287	MAS-related GPR, member B4		GO:0004930|GO:0016021	NM_001002287	ATTTTTTGGTCTGCCCATTGGGATCTGCGTGTTCCTCTTACCCTGGATTCATATGATGCT	TC580068	Rn.155107
Snai1	A_44_P899293|116490	0.017134	0.000278696	1.65847	down	114.072	108.146	89.1387	142.147	146.754	131.279	-0.658829	-0.538178	-0.768982	0.0147653	0.18668	0.0221233	chr3	+	false	Rattus norvegicus snail family zinc finger 1 (Snai1), mRNA [NM_053805]	ENSRNOT00000012939	116490	NM_053805	snail family zinc finger 1		GO:2000810|GO:0010718|GO:0005634|GO:0001837|GO:0046872|GO:0031069|GO:0061314|GO:0005737|GO:0060972|GO:0060021|GO:0019900|GO:0001707|GO:0030335|GO:0006357|GO:0003198|GO:0060707|GO:0060806|GO:0000122|GO:0045786|GO:0001649|GO:0043565|GO:0001078|GO:0016477|GO:0043518|GO:0007498|GO:0060536|GO:0045893|GO:0045892|GO:0010957	NM_053805	ATTTATATTGTAAGCAGCATTTTGTATAGTTGATATGTACAGTTTATTGATATTCAATAA	TC608907	Rn.8008
Sost	A_64_P124671|80722	0.0171876	0.000282028	1.69314	up	27.6044	25.1051	21.6199	11.7722	8.25485	9.42127	0.678109	0.739001	0.666466	0.0533993	-0.239472	-0.00946093	chr10	-	false	Rattus norvegicus sclerostin (Sost), mRNA [NM_030584]	ENSRNOT00000028238	80722	NM_030584	sclerostin		GO:0005515|GO:0005794|GO:0030178|GO:0005615|GO:0009612|GO:0030514|GO:0031012|GO:2000054|GO:0030279|GO:0001503|GO:0031333|GO:0071374|GO:0045893|GO:0016055|GO:0090090|GO:0008201|GO:0008134	NM_030584	AGAGTACCCAGAGCCTCCTCAGGAACTAGAGAACAACCAGACCATGAACCGGGCCGAGAA	TC584332	Rn.95369
Cep135	A_44_P248162|305288	0.0171876	0.000282162	1.60496	down	51.7649	43.4975	36.9085	60.8671	51.0217	47.5905	-0.498772	-0.542535	-0.691006	0.18776	0.127543	0	chr14	-	false	Protein Cep135 [Source:UniProtKB/TrEMBL;Acc:D3ZI35] [ENSRNOT00000032156]	ENSRNOT00000032156	305288	XM_223341	centrosomal protein 135		GO:0010457|GO:0005813|GO:0007099|GO:0005814|GO:0008022	XM_223341	TGATAATCTGAAAAGGCTGATGTCAAATGAGAAGTACGAACGAGAGCGAGCAATCCAAGA		Rn.146659
Megf10	A_44_P382264|291445	0.0172868	0.000289891	2.22475	down	9.68652	7.50305	8.71383	12.0827	13.2985	11.9838	-1.01496	-1.26034	-0.904011	-0.0995197	0.26191	0.119225	chr18	+	false	Rattus norvegicus multiple EGF-like domains 10 (Megf10), mRNA [NM_001100657]	ENSRNOT00000037901	291445	NM_001100657	multiple EGF-like domains 10		GO:0034109|GO:0014719|GO:0042552|GO:0043654|GO:0014841|GO:0001891|GO:0055001|GO:0051147|GO:0048641|GO:0014816	NM_001100657	TACATGGGAAAGTCCTTAAAAGATCTGGGGAAGAATTCTGAGTACAATTCAAGTACTTGT		Rn.224926
	A_64_P025046	0.0172868	0.000286225	1.91749	down	5.42048	6.29449	6.65522	6.17297	6.10805	6.91139	-0.362221	-0.518463	-0.493531	0.313369	0.447897	0.682174	chrX	+	false	Protein Fam122c [Source:UniProtKB/TrEMBL;Acc:D3ZNP4] [ENSRNOT00000035398]	ENSRNOT00000035398		XM_006227009				XM_006227009	GATGACAACAACACCATGACGTCATCCACTAAAAGGAACACCAATCTAAATCCAGTTTCC		Rn.126530
Ror1	A_64_P118202|362550	0.0172868	0.00028679	2.36991	down	17.0355	12.9339	12.1737	22.4405	17.9257	26.3148	-0.513627	-0.727708	-0.633234	0.519118	0.428107	0.91271	chr5	+	false	Rattus norvegicus receptor tyrosine kinase-like orphan receptor 1 (Ror1), mRNA [NM_001108671]	ENSRNOT00000045987	362550	NM_001108671	receptor tyrosine kinase-like orphan receptor 1		GO:0043235|GO:0017147|GO:0016021|GO:0004714|GO:0007169|GO:0005524	NM_001108671	AAACAACCATCTTTGCTTGGGGACTCCAATATCCATGGGCACACCGAGTCTATGATTTCT		Rn.16473
Rbp4	A_64_P058087|25703	0.0172868	0.000291051	1.71821	down	552.377	578.889	470.104	879.069	841.021	728.212	-0.802712	-0.578735	-0.817422	0.0714569	0.131837	-0.0594492	chr1	-	false	Rattus norvegicus retinol binding protein 4, plasma (Rbp4), mRNA [NM_013162]	ENSRNOT00000021055	25703	NM_013162	retinol binding protein 4, plasma		GO:0060044|GO:0005215|GO:0060065|GO:0060041|GO:0030324|GO:0001654|GO:0045471|GO:0060068|GO:0048706|GO:0016918|GO:0006094|GO:0009790|GO:0007283|GO:0019841|GO:0005615|GO:0007507|GO:0030277|GO:0050908|GO:0042574|GO:0042572|GO:0006810|GO:0048807|GO:0032024|GO:0032526|GO:0070062|GO:0051180|GO:0032868|GO:0046982|GO:0060059|GO:0042593|GO:0048562|GO:0060347|GO:0048738|GO:0034633|GO:0034632|GO:0043234|GO:…	NM_013162	CCGAGAGACGTTTGAGGCTTGGGATTCCAAACTTGATTTATTAAACGTATAGTCACCATC	TC581253	Rn.108214
Trpc6	A_64_P064621|89823	0.0172868	0.000291009	2.47673	down	41.4166	45.9935	30.9258	72.78	75.9159	69.9912	-0.71472	-0.287043	-0.785019	0.599893	0.839554	0.699086	chr8	+	false	Rattus norvegicus transient receptor potential cation channel, subfamily C, member 6 (Trpc6), mRNA [NM_053559]	ENSRNOT00000008905	89823	NM_053559	transient receptor potential cation channel, subfamily C, member 6		GO:0005262|GO:0005261|GO:0070301|GO:0005886|GO:0051928|GO:0007568|GO:0071456|GO:0032414|GO:0007204|GO:0070679|GO:0036057|GO:0015279|GO:0016021|GO:0005216	NM_053559	ATTAGAAAGCTTGGGGAGAGACTGTCTTTAGAGTCGAAACAAGAGGAAAGCCGCAGATAA	TC640334	Rn.105986
Rock2	A_44_P163519|25537	0.0172868	0.00028544	1.50554	down	229.48	203.098	201.486	296.484	242.464	282.53	-0.404098	-0.416358	-0.36661	0.227933	0.0700059	0.285829	chr6	+	false	Rattus norvegicus Rho-associated coiled-coil containing protein kinase 2 (Rock2), mRNA [NM_013022]	ENSRNOT00000006403	25537	NM_013022	Rho-associated coiled-coil containing protein kinase 2		GO:0005515|GO:0008625|GO:0005813|GO:0030036|GO:0005815|GO:0005886|GO:0030261|GO:0010825|GO:0001843|GO:0005634|GO:0007266|GO:0005524|GO:0046872|GO:0035556|GO:0051298|GO:0045616|GO:0005737|GO:0016301|GO:0004674|GO:0016525|GO:0042752|GO:0031616|GO:0017048|GO:0006468	NM_013022	GATGCCACATTAAATGTCATAAAGATCACATGGACAAAAAGGAAGAGATCATAGCCCCCT	TC573911	Rn.88642
	A_64_P112512	0.0172868	0.000290461	1.48206	down	71.5811	67.1589	56.3178	79.7168	70.2766	75.8365	-0.549077	-0.439454	-0.634341	-0.00228024	0	0.0822282	chr7	+	false									CAGATTGCAAGGTGAGCAAGTCAGGGTGAGATTAACACAGATGGTTGATTCAAAAGCTTG
Mas1	A_44_P1029253|25153	0.0172868	0.000288084	2.31225	down	64.7002	58.5932	40.8677	112.709	87.3824	93.6879	-0.0625486	0	-0.464898	1.13857	0.94404	1.01783	chr1	+	false	Rattus norvegicus MAS1 oncogene (Mas1), mRNA [NM_012757]	ENSRNOT00000020100	25153	NM_012757	MAS1 oncogene		GO:0042277|GO:0014823|GO:0008284|GO:0005886|GO:0007250|GO:0009986|GO:0004930|GO:0042493|GO:0060732|GO:0045740|GO:0050727|GO:0043434|GO:0007283|GO:0038166|GO:0070528|GO:0034698|GO:0021766|GO:0007186|GO:0071375|GO:0001933|GO:0016021|GO:0001595|GO:0017046|GO:0008584	NM_012757	GTGTTGCTACTTAGTATCTTCTGGAAATGCTTCCATATGTGACGGGACTCTGTCTTTTCT	TC576584	Rn.21943
Klk11	A_64_P108993|292849	0.0172868	0.000285004	2.43838	up	83.9631	61.9944	53.3099	19.0013	22.136	19.1715	1.3	1.05165	0.896032	-0.408445	0	-0.201637	chr1	+	false	Rattus norvegicus kallikrein related-peptidase 11 (Klk11), mRNA [NM_001106252]	ENSRNOT00000025055	292849	NM_001106252	kallikrein related-peptidase 11		GO:0004252|GO:0005576	NM_001106252	GGTTTTTGTTGTTTTGTTCCCAGCTTTGAAGACCGTCCCTGGCATATTCCAGTGTTTCAA		Rn.218612
Fbxo36	A_42_P645467|363268	0.0172975	0.000294437	2.86485	down	16.5319	12.8564	9.52168	21.7239	23.225	27.9923	-0.776922	-0.948924	-1.23007	0.263151	0.554668	0.781645	chr9	+	false	Rattus norvegicus F-box protein 36 (Fbxo36), mRNA [NM_001108804]	ENSRNOT00000022901	363268	NM_001108804	F-box protein 36			NM_001108804	ATAACTCTCATCTTCAAGTTCAAGTCGCCGTAGTATTTGGTGCAAAGATATTAGACTATG		Rn.46531
Fgf2	A_44_P212850|54250	0.0172975	0.000295193	2.25875	down	1426.63	1505.78	1591.81	3438.7	2645.02	3284.96	-1.33359	-1.09781	-0.930063	0.115372	-0.135975	0.185719	chr2	+	false	Rattus norvegicus fibroblast growth factor 2 (Fgf2), mRNA [NM_019305]	ENSRNOT00000023388	54250	NM_019305	fibroblast growth factor 2		GO:0060045|GO:0005515|GO:0001658|GO:0045597|GO:0009790|GO:0001759|GO:0005615|GO:0048678|GO:0060644|GO:0010764|GO:0032958|GO:0043552|GO:0061045|GO:0060548|GO:0051781|GO:0070374|GO:0050679|GO:0051209|GO:0007568|GO:0005125|GO:0042056|GO:0010595|GO:0043536|GO:0008543|GO:0042060|GO:0010001|GO:0045893|GO:0008083|GO:0043537|GO:0051897|GO:0008284|GO:0008285|GO:0060591|GO:0030324|GO:0002042|GO:0021940|GO:…	NM_019305	AAGAGTGTTTCTTCTTTGAACGCCTGGAGTCCAATAACTACAACACTTACCGGTCACGGA	TC579169	Rn.31808
LOC499602	A_64_P111791|499602	0.0172975	0.000295115	1.45158	down	1170.07	1071.11	981.285	1518.37	1277.29	1451.5	-0.412065	-0.3836	-0.439307	0.132221	0.0260649	0.219617	chr2	+	false	Rattus norvegicus hypothetical protein LOC499602 (LOC499602), mRNA [NM_001025039]	ENSRNOT00000068405	499602	NM_001025039	hypothetical protein LOC499602		GO:0005576	NM_001025039	GAGAAGTGGGGGTTATACATGTTTCCTCTACTTAAGAGAGATTTATGTTGAAAATGGATA	TC583107	Rn.12999
Tsx	A_43_P11975|29391	0.0172975	0.000293914	2.71964	down	12.5624	7.31342	7.4304	15.2873	15.5733	15.5256	-0.615765	-1.1978	-1.03609	0.3411	0.574041	0.565456	chrX	+	false	Rattus norvegicus testis specific X-linked gene (Tsx), mRNA [NM_019203]	ENSRNOT00000003922	29391	NM_019203	testis specific X-linked gene		GO:0009566|GO:0005737|GO:0030534|GO:0005634|GO:0008584	NM_019203	CCATCATCATCCTTATTGGCCTCATGCATTACAAATTAAATGGTGATGGGAAATAAAACC	TC580882	Rn.87406
Bend7	A_44_P529904|361275	0.0172975	0.000292993	1.68151	down	45.7851	33.2184	36.0367	50.9581	46.775	43.4986	-0.595588	-0.852806	-0.607981	0.067966	0.12494	0	chr17	-	false	Rattus norvegicus BEN domain containing 7 (Bend7), mRNA [NM_001191834]	ENSRNOT00000032173	361275	NM_001191834	BEN domain containing 7		GO:0070062	NM_001191834	CTCAAGACCATGAGGAAATTAATGCACTTTCAAGCAGTTGGAACTCAAAACAGACAACAA	TC631762	Rn.22645
Il33	A_44_P310596|361749	0.0172975	0.00029204	2.02569	up	646.376	604.495	614.177	305.063	294.868	223.758	0.868887	0.927207	1.01428	0	0.0783796	-0.323243	chr1	+	false	Rattus norvegicus interleukin 33 (Il33), mRNA [NM_001014166]	ENSRNOT00000022056	361749	NM_001014166	interleukin 33		GO:0032755|GO:0030133|GO:0032753|GO:0032754|GO:0043032|GO:0005694|GO:0032436|GO:0005634|GO:0032736|GO:0097191|GO:0005125|GO:0005615|GO:0006351|GO:0010628|GO:0051025|GO:0045944|GO:0002686|GO:0051024|GO:0050729|GO:0002826|GO:0002830|GO:0032689|GO:0090197	NM_001014166	CCAACATATCCGTAACAGGTCTCCTTCTCACTAAGCATTGGTTCTGTTTTCTCTGATGTC	TC575529	Rn.106849
Golm1	A_64_P014278|680692	0.0173542	0.000298811	1.55493	up	2604.05	2425.07	2527.82	1546.13	1391.33	1510.07	0.486948	0.540239	0.687472	-0.10245	-0.116051	0.0226059	chr17	+	false	PREDICTED: Rattus norvegicus golgi membrane protein 1 (Golm1), mRNA [XM_006222331]		680692	XM_006222331	golgi membrane protein 1		GO:0006997|GO:0005794|GO:0019216	XM_006222331	AAAGAGAAATGATGTTGTCCTATGTAGGTGGCAGTGTAGACAGTGTAGGCTGAGTGCAGT	TC582961
Prg2	A_42_P499899|58826	0.0173542	0.000298028	1.98668	up	74.7376	64.8425	55.442	31.0765	23.5374	20.39	0.894255	0.88424	0.714966	0.0296936	-0.148077	-0.359235	chr3	+	false	Rattus norvegicus proteoglycan 2, bone marrow (Prg2), mRNA [NM_031619]	ENSRNOT00000011168	58826	NM_031619	proteoglycan 2, bone marrow		GO:0032753|GO:0006955|GO:0032693|GO:0030246|GO:0002215|GO:0008201|GO:0042742	NM_031619	ATCTGGCTGTGGCAAGAGACGCCCCTTCATCTGTGCATATTAAGCTGGTCCCAGCTGGGA	TC580631	Rn.10674
Tac1	A_64_P009999,A_64_P009996|24806	0.0173542	0.000298507	1.71722	down	1039.84	933.725	747.226	1481.59	1310.85	1402.54	-0.62087	-0.613084	-0.884334	0.0605183	0.0195026	0.141917	chr4	+	false	Rattus norvegicus tachykinin, precursor 1 (Tac1), transcript variant 1, mRNA [NM_012666]///Rattus norvegicus tachykinin, precursor 1 (Tac1), transcript variant 3, mRNA [NM_001124769]	ENSRNOT00000034719///ENSRNOT00000052333	24806	NM_012666///NM_001124769	tachykinin, precursor 1		GO:0030424|GO:0005886|GO:0007268|GO:2000854|GO:0045778|GO:0007204|GO:0005615|GO:0006954|GO:0002675|GO:0007218|GO:0031835|GO:0032496|GO:0043025|GO:0045760|GO:0009725|GO:0008306|GO:0010459|GO:0007616|GO:0050671|GO:0007217|GO:0005576|GO:0043278|GO:0019233|GO:0032230|GO:0032224|GO:0046878|GO:0051496|GO:0035815|GO:0008217|GO:0048265|GO:0010634	NM_012666///NM_001124769	CAATGTACTTCTCTGGTCTTCAGTCATTGTATGATGTGTTGTGATAGCTACCATTTTAAA///AGAATCGCCCGAAGACCCAAGCCTCAGCAGTTCTTTGGATTAATGGGCAAACGGGATGCT	TC579893///TC605234	Rn.1920
	A_64_P125775	0.0177163	0.000306399	2.07821	up	197.069	174.372	193.491	83.2197	81.948	63.0615	0.629097	0.60758	0.832817	-0.326781	-0.186277	-0.583475	chr14	-	false	vomeronasal 2 receptor, 4 (Vom2r4), mRNA [Source:RefSeq mRNA;Acc:NM_001099458] [ENSRNOT00000074130]	ENSRNOT00000074130							ATTTAGCATGTTGGTCTTCTACAGTGTTTGGATCACCTTCCTTCCTGTCTACCACAGCAC
S100b	A_64_P109327,A_43_P15530|25742	0.0177299	0.000307311	1.99922	up	29285.5	27275.8	32094.9	13943.1	13592.8	13888.1	0.836174	0.842487	1.19792	-0.129516	-0.0265121	0.0343056	chr20	-	false	Rattus norvegicus S100 calcium binding protein B (S100b), mRNA [NM_013191]	ENSRNOT00000001743	25742	NM_013191	S100 calcium binding protein B		GO:0005515|GO:0008284|GO:0048471|GO:0008360|GO:0048708|GO:0060291|GO:0005634|GO:0005615|GO:0042803|GO:0042802|GO:0043231|GO:0005737|GO:0048168|GO:0050786|GO:0007611|GO:0043025|GO:2001015|GO:0007613|GO:0043123|GO:0043065|GO:0005509|GO:0005102|GO:0048156|GO:0071456|GO:0051384|GO:0001726|GO:0044548|GO:0051597|GO:0050806|GO:0008270|GO:0048306	NM_013191	ATCAAAATTCTGCTCAGTAGACGTCTCCTTTCAGGATGACACCATTGTCCCCATAGGACA///ACAGCGAATCGCGGTTTGTTACCAAGTACGTATTTGACATCAACAGTTCCAACTGGTGGA	TC580875///TC578334	Rn.8937
Faslg	A_44_P409820|25385	0.0179585	0.000312229	2.10442	down	27.8899	27.0186	18.0067	37.647	32.6111	35.9227	-0.686466	-0.515979	-0.979849	0.317051	0.306119	0.414802	chr13	-	false	Rattus norvegicus Fas ligand (TNF superfamily, member 6) (Faslg), mRNA [NM_012908]	ENSRNOT00000003998	25385	NM_012908	Fas ligand (TNF superfamily, member 6)		GO:0008625|GO:0048471|GO:0008284|GO:0070231|GO:0006925|GO:0005634|GO:0060205|GO:0005615|GO:0006955|GO:0043525|GO:0032496|GO:0043123|GO:0070062|GO:0043202|GO:0005164|GO:0070266|GO:0043065|GO:0006919|GO:0045742|GO:0005123|GO:0000122|GO:0097191|GO:0070848|GO:0097190|GO:0005125|GO:0006351|GO:0048388|GO:0030644|GO:0005901|GO:0016525|GO:0046666|GO:0016023|GO:0045121|GO:0016021|GO:2000353|GO:0009897	NM_012908	AGAGCGATTCTAAAGAGTCACATGAGTACAACGCGTACATTACGGAGTACATATTAGAAA	TC577797	Rn.9725
Sntg2	A_64_P023466|298936	0.0179585	0.000312843	1.44777	down	53.2003	44.9288	41.5213	53.2727	52.2435	46.7666	-0.34288	-0.384433	-0.396619	0.120315	0.270238	0.0869989	chr6	-	false	Rattus norvegicus syntrophin, gamma 2 (Sntg2), mRNA [NM_001106720]	ENSRNOT00000066904	298936	NM_001106720	syntrophin, gamma 2		GO:0030165	NM_001106720	ACAGCACATGCTTTTGGTTTCCTTGTCTTTCATATTGTTTATAACTTCTAATCTGGGACT		Rn.212984
	A_44_P334556	0.0179585	0.000313328	1.48492	up	1003.44	870.035	944.253	607.669	536.11	559.079	0.289172	0.232049	0.437559	-0.238187	-0.2919	-0.222281	chr7	-	false	Q479S2_DECAR (Q479S2) Histidine kinase internal region precursor, partial (7%) [TC592164]			BF549697					GCCTGTGACACAGAATGCATGGATCTTTAATACCTACATGTCCCTGACACTTTTCACTGC	TC620961	Rn.25241
N4bp2	A_44_P506186|305342	0.017971	0.000314234	1.79533	down	17.9493	16.4666	15.6671	20.4365	17.6794	22.1375	-0.705714	-0.629573	-0.530475	0.120362	0.136454	0.410167	chr14	-	false	Protein N4bp2 [Source:UniProtKB/TrEMBL;Acc:D3ZLS6] [ENSRNOT00000031792]	ENSRNOT00000031792	305342	XM_223405	NEDD4 binding protein 2		GO:0046404|GO:0016310|GO:0004519|GO:0090305|GO:0005524|GO:0005829	XM_223405	AACTAAAGGAGAAGCAGCTCTTTAAAATATTTCCAGCTATTAATCAAAATTTCCTGGCGG
	A_64_P069671	0.017991	0.000315957	1.52228	up	32203.6	30389.5	31234.4	21051.4	19203.8	17409.7	0.440131	0.46245	0.636343	-0.0549212	-0.0637903	-0.16106	chr2	+	false	Histone H2A type 2-A [Source:UniProtKB/Swiss-Prot;Acc:P0CC09] [ENSRNOT00000044268]	ENSRNOT00000044268		XM_001062079				XM_001062079	ATCCAGGCCGTGCTGCTGCCCAAGAAGACGGAGAGCCACCATAAGGCGAAGGGCAAGTGA	TC596261	Rn.8353
Tmem171	A_64_P125045|293634	0.017991	0.00031575	1.67123	up	189.938	177.177	177.396	105.758	89.31	77.7585	0.199676	0.266944	0.352661	-0.359179	-0.420028	-0.624244	chr2	-	false	Rattus norvegicus transmembrane protein 171 (Tmem171), mRNA [NM_001013903]	ENSRNOT00000020726	293634	NM_001013903	transmembrane protein 171		GO:0016021	NM_001013903	ATGAAGAAAAAGAGACTGCTCCAGCCACACCCTTGGGTGCCCCTTCTGAGTCATCCCCAC	TC579683	Rn.102124
Cabp7	A_64_P142912,A_44_P214288|360970	0.0180687	0.000319545	2.26598	down	112.542	115.451	82.2897	213.371	162.946	198.218	-0.888284	-0.648469	-1.10067	0.37763	0.13161	0.393737	chr14	-	false	Rattus norvegicus calcium binding protein 7 (Cabp7), mRNA [NM_001007730]	ENSRNOT00000010439	360970	NM_001007730	calcium binding protein 7		GO:0048471|GO:0005794|GO:0005886|GO:0005509|GO:0016021|GO:0032588	NM_001007730	TCTCTATGACACCTTCTGTGAGCACCTGTCCATGAAGGACATAGAGAACATCATCATGAC///CCCAGGGCAAACAGAGGGAAGGCGGCTCTGCTTCCTAGGTTGAGTCTTTGCTATGACTGA	TC574733	Rn.220068
Rgs13	A_44_P883087|498246	0.0180687	0.000320081	3.01562	down	12.6329	15.2834	9.20403	26.7403	26.0976	20.5109	-0.873399	-0.378623	-0.996569	0.84067	1.01781	0.670294	chr13	-	false	PREDICTED: Rattus norvegicus regulator of G-protein signaling 13 (Rgs13), mRNA [XM_001068656]	ENSRNOT00000005163	498246	XM_001068656	regulator of G-protein signaling 13		GO:0043547|GO:0005737|GO:0045744|GO:0007186|GO:0005886|GO:0038032|GO:0005634|GO:0005829|GO:0005096	XM_001068656	TGGAGCACAGTGATGAGAACATTAAATTCTGGATGGCATGTGAAACCTACAAGAAAATTG
Pdcl2	A_64_P141787|498352	0.0180687	0.000318284	1.52606	down	35.7486	32.5376	28.8064	40.3108	30.6508	35.5594	-0.334098	-0.23048	-0.281063	0.39963	0.198421	0.385748	chr14	+	false	Protein Pdcl2 [Source:UniProtKB/TrEMBL;Acc:F1M610] [ENSRNOT00000002953]	ENSRNOT00000002953	498352	XM_001076368	phosducin-like 2			XM_001076368	ATGATGGTGTCTTCCATTAGGAACGTTTCCATCTATGACAGTGACAGCTCTGGCAGTGAT	TC643111
	A_64_P062755	0.0181068	0.000323862	1.70367	down	45.9525	35.5676	33.8473	52.0689	41.0033	52.0468	-0.260679	-0.41665	-0.370294	0.423718	0.270959	0.563632	chr3	+	false	Q6ZPJ1_MOUSE (Q6ZPJ1) MKIAA1736 protein (Fragment), partial (21%) [TC624205]								GTCTTCCAGAGCATGTGCATGCTTTTATCCAGAGATTCTACTCTAAGGAAATAACCCACT	TC624205
Hgf	A_44_P367525|24446	0.0181068	0.000321677	1.8663	down	34.5774	31.8226	24.0332	40.7158	36.4258	42.9594	-0.595172	-0.480703	-0.787333	0.19843	0.213421	0.425474	chr4	-	false	Rattus norvegicus hepatocyte growth factor (Hgf), mRNA [NM_017017]	ENSRNOT00000009763	24446	NM_017017	hepatocyte growth factor		GO:0008284|GO:0004252|GO:0008283|GO:2000573|GO:0031100|GO:0006928|GO:0050731|GO:0005615|GO:0042802|GO:0000187|GO:0090201|GO:0060665|GO:0070572|GO:0035729|GO:0043154|GO:0031643|GO:0043066|GO:0030335|GO:0048012|GO:0046982|GO:0014068|GO:0042056|GO:0045766|GO:0050918|GO:0001889|GO:0000902|GO:0060326|GO:0030212|GO:0051450|GO:0005171|GO:0008083	NM_017017	ATCCCAAATCGTCCTGGTATTTTTGTTCGAGTAGCATATTATGCAAAATGGATACACAAA	TC575452	Rn.10468
Fancl	A_64_P151415|305600	0.0181068	0.000323625	1.41783	up	482.691	434.103	459.064	311.892	271.123	275.32	0.461165	0.460565	0.610162	0.0469494	-0.0250196	-0.00110054	chr14	+	false	Rattus norvegicus Fanconi anemia, complementation group L (Fancl), mRNA [NM_001191684]	ENSRNOT00000029513	305600	NM_001191684	Fanconi anemia, complementation group L		GO:0004842|GO:0016567|GO:0006513|GO:0006281|GO:0007276|GO:0042127|GO:0008270|GO:0005634|GO:0005635|GO:0031625|GO:0006974|GO:0043240	NM_001191684	GCTGAGCAGCAGTCGACAGAGTTTCAACGTCTTCTTTGGTGAATGTCCCTACTGTAGTAA	TC602331	Rn.82534
Olr1678	A_64_P037825,A_44_P475275|405194	0.0181068	0.000324212	1.73874	up	9.25987	10.4184	7.56731	2.76595	3.02503	2.72013	0.682942	0.965356	0.650471	-0.0555168	-0.0130187	-0.0268277	chr20	-	false	Rattus norvegicus olfactory receptor 1678 (Olr1678), mRNA [NM_001000893]	ENSRNOT00000046628	405194	NM_001000893	olfactory receptor 1678		GO:0050911|GO:0004984|GO:0007186|GO:0005886|GO:0004930|GO:0016021	NM_001000893	ATAATGAAGCAGCGTAACTGTTTCCTGTTAGTGTCCATTGTGTGGCTGACTGGAATTTCC///ACTGTTTCCTGTTAGTGTCCATTGTGTGGCTGACTGGAATTTCCTATTCTCTCACAGAGG	TC580555	Rn.142697
Cldn1	A_42_P669779|65129	0.0181711	0.000329744	2.2422	down	10.6047	10.7901	7.73207	16.4072	11.3688	14.7841	-0.823166	-0.659245	-0.988398	0.425776	0.100826	0.497332	chr11	+	false	Rattus norvegicus claudin 1 (Cldn1), mRNA [NM_031699]	ENSRNOT00000002640	65129	NM_031699	claudin 1		GO:0016324|GO:0016338|GO:0005886|GO:0005198|GO:0016021|GO:0005923|GO:0016328|GO:0045216|GO:0042802	NM_031699	GATATTTGGGGGCTGAGGTGGGAATTTGTATAAGTACTACTCTTTTTCAATAAATTGTTG	TC574522	Rn.24293
Tmem132d	A_64_P113115|288750	0.0181711	0.000326872	2.17934	down	5.1305	7.11847	6.99582	8.53186	9.09737	7.70044	-0.973228	-0.560911	-0.872132	0.199756	0.476547	0.2891	chr12	+	false	Rattus norvegicus transmembrane protein 132D (Tmem132d), mRNA [NM_198727]	ENSRNOT00000011181	288750	NM_198727	transmembrane protein 132D		GO:0008150|GO:0003674|GO:0010923|GO:0016021	NM_198727	AGCCTTTAACCCACTTGGGTATGGGGAGGAGACACTCACCCAGGGGAGAAATGAGACAAG	TC574356	Rn.211158
	A_64_P099170	0.0181711	0.000329815	1.55702	down	203.322	190.217	155.6	250.065	231.981	246.481	-0.521279	-0.450443	-0.686393	0.0383134	0.0737987	0.146138	chr1	+	false									GGTGTTTTGTGGTTAGTCTGTGTTACAAATTTCTGTCAAACTTTGAGCATCCAGCACTAT
Siae	A_42_P808442,A_64_P088720|363045	0.0181711	0.000328682	1.41953	up	549.615	482.167	500.265	334.24	296.246	326.435	0.346205	0.305815	0.431973	-0.165678	-0.200078	-0.0664768	chr8	+	false	Rattus norvegicus sialic acid acetylesterase (Siae), mRNA [NM_001108759]	ENSRNOT00000044293	363045	NM_001108759	sialic acid acetylesterase		GO:0005975|GO:0002682|GO:0005764|GO:0001681|GO:0070062	NM_001108759	TGTCTAGCCTGCATTTAATTTCTAATGCTCTCTCTGCACCTGGCCCTGTGAGAACACAAA///GCTCAACCTCACTTATGACCAGGAAATCCAGGTGCAGAGGAAAGATAACAAGACATTTGA	TC594222	Rn.21775
Eya4	A_44_P498972,A_44_P279398|292172	0.0181711	0.000333688	1.85013	down	16.0649	16.2459	12.954	17.9406	17.5529	19.6285	-0.809244	-0.591785	-0.747031	0	0.187387	0.327435	chr1	+	false	Rattus norvegicus eyes absent homolog 4 (Drosophila) (Eya4), mRNA [NM_001271317]	ENSRNOT00000022362	292172	NM_001271317	eyes absent homolog 4 (Drosophila)		GO:0003674|GO:0048839|GO:0007605|GO:0042474|GO:0005575|GO:0004725	NM_001271317	TGCAGTTAAGGGCAGAGATCGAAGGCCTAACAGATTCCTGGCTAACAAATGCACTTAAGT///GGCTCCAGTTTTGCACCATCATCCACTATTTATGCAAATAATTCCGTCTCTAATTCAACA	TC627311	Rn.130635
	A_64_P152924	0.0181711	0.000331705	2.48056	down	6.27559	6.6507	6.96176	8.16499	10.4165	9.63863	-0.227999	-0.449767	-0.429596	0.621855	1.13044	1.07233	chrX	-	false									CCTGGAAAGCACAGACTCCTTTAAAAATGAATTTAAAAGTTTGTGTGATTTGGAAGTCGA
Pik3ap1	A_44_P522847|294048	0.0181711	0.000330997	1.51364	up	7.30959	7.91269	7.69312	2.84608	2.94402	2.66044	0.334518	0.457272	0.574493	-0.118771	-0.151302	-0.157716	chr1	-	false	Rattus norvegicus phosphoinositide-3-kinase adaptor protein 1 (Pik3ap1), mRNA [NM_001106368]	ENSRNOT00000017938	294048	NM_001106368	phosphoinositide-3-kinase adaptor protein 1		GO:0034154|GO:0034142|GO:0005886|GO:0034123|GO:0034122|GO:0034134|GO:0050727|GO:0005634|GO:0014068|GO:0042802|GO:0005829|GO:0005737|GO:0016020|GO:0016301|GO:0043408|GO:0043122|GO:0034162	NM_001106368	AGCAAGCAGCACGAGTAACCGATCGAGTACACGGAGCCTTCTCAGCGTGAGCAGTGGAAT	TC589657	Rn.15411
Tmem213	A_64_P093802,A_64_P091653|689748	0.0181711	0.000330622	1.70812	down	4.60327	6.17835	6.52631	6.67531	4.68328	4.69823	-0.146675	-0.124572	-0.100454	0.830881	0.502759	0.61189	chr4	+	false	PREDICTED: Rattus norvegicus transmembrane protein 213 (Tmem213), transcript variant X2, mRNA [XM_006236342]///Protein Tmem213 [Source:UniProtKB/TrEMBL;Acc:D3ZZA5] [ENSRNOT00000018331]	ENSRNOT00000018331	689748	XM_006236342	transmembrane protein 213			XM_006236342	GGGCGGGGGATGCTTCTAGAAGCCGGGCTTCTGTCACTTTAAAGTCATGTGTTCCTTGAA///CTGTGCGTGGACAAACTGATGAAGTTAACTCCAGAGGAGCCCAAAGACCTGGCAGCATGA	TC600399	Rn.24723
Tmem116	A_64_P307602,A_44_P608167|690442	0.0181711	0.000332851	1.55784	down	68.7788	59.5004	53.7874	72.7231	72.6102	76.498	-0.698601	-0.715224	-0.79405	-0.235444	-0.0537982	0	chr12	-	false	Rattus norvegicus transmembrane protein 116 (Tmem116), mRNA [NM_001159625]	ENSRNOT00000067503	690442	NM_001159625	transmembrane protein 116		GO:0008150|GO:0003674|GO:0005575	NM_001159625	AATGAATGTTTCCACAACTTCAGCCAGAACCACAGGTGTATGCTAATGCACTCTGAGCCA///TAGCCGCTTTCTATCTAAGAGACTCATTACTTTAACAAGTACTAGACTTATTTACATCTC	TC603011///TC603728	Rn.39141
Ddit4l	A_42_P841193|140582	0.0181711	0.000333437	1.4567	down	4343.21	3549.25	3692	5347.69	4991.46	5157.55	-0.472919	-0.626872	-0.474867	-0.0302401	0	0.0836916	chr3	-	false	Rattus norvegicus DNA-damage-inducible transcript 4-like (Ddit4l), mRNA [NM_080399]	ENSRNOT00000013661	140582	NM_080399	DNA-damage-inducible transcript 4-like		GO:0005737|GO:0009968	NM_080399	GCCTTAGGCGAACTCTGATCCTCAGCTCGGGATTTCGACTTGTTAAGAAAAAACTGTACT	TC579752	Rn.19672
	A_64_P250276	0.0181711	0.000332077	1.69619	up	121.048	101.721	112.698	60.2446	45.7818	53.8799	0.661251	0.604002	0.832938	0.00796557	-0.196667	0	chr15	-	false	Rattus norvegicus partial mRNA for T cell receptor alpha chain, (TCRAV8S9 gene). [AJ277664]			AJ277664					TTACTCAACTGTTACCCTGTTCTGGTATGTGCAATATCTCAATGAAGCCCCTCGGCTACT	TC636663	Rn.108590
Dnajc27	A_64_P108484,A_64_P108486|298859	0.018188	0.000338165	1.43868	down	57.4159	53.8201	46.6841	59.9174	56.627	58.6874	-0.374869	-0.241526	-0.379399	0.119698	0.217794	0.240948	chr6	+	false	Rattus norvegicus LRRGT00180 mRNA, complete cds. [AY539931]///Rattus norvegicus DnaJ (Hsp40) homolog, subfamily C, member 27 (Dnajc27), mRNA [NM_206845]	ENSRNOT00000005317	298859	AY539931///NM_206845	DnaJ (Hsp40) homolog, subfamily C, member 27		GO:0005739|GO:0007264|GO:0005525	NM_206845	ATTGGAAAGTTAAACGATGTCAGCATACTCCTAAACACAGTGGTCATCTGCCAGTCACGG///GAAGATGCCTTCAAAGCAGTTGTGAACGCCCGGACAGCTCTCCTGAAAAACATCAAGTAG	TC617577	Rn.22692
Hes5	A_64_P110299|79225	0.018188	0.000335897	1.96417	up	293.665	260.914	226.141	123.483	122.92	93.3578	1.26525	1.24442	1.10516	0.268206	0.413089	0.0117745	chr5	+	false	Rattus norvegicus hes family bHLH transcription factor 5 (Hes5), mRNA [NM_024383]	ENSRNOT00000018769	79225	NM_024383	hes family bHLH transcription factor 5		GO:0006366|GO:0051216|GO:0048708|GO:0072282|GO:0021861|GO:0007224|GO:0003690|GO:0007219|GO:0002062|GO:0046983|GO:0045747|GO:0000122|GO:0072049|GO:0072086|GO:0007420|GO:0045595|GO:0072050|GO:0045893|GO:0045892|GO:0042668|GO:0008284|GO:0022010|GO:0005634|GO:0021781|GO:0021537|GO:2000737|GO:0030513|GO:0050767|GO:2000981|GO:0030182|GO:0045944|GO:0031641|GO:0043010|GO:0048469|GO:0007155|GO:0097150|GO:…	NM_024383	TCCAAACTGGAGAAGGCCGACATCCTGGAGATGGCCGTCAGCTACCTGAAGCACAGCAAA	TC590818	Rn.22422
Vom2r41	A_64_P051500,A_64_P051502|293069	0.018188	0.0003376	1.93659	up	14.2973	11.6604	9.81452	4.03597	2.94919	3.21769	0.618024	0.523999	0.441448	-0.27409	-0.648747	-0.354251	chr1	-	false	Rattus norvegicus vomeronasal 2 receptor, 41 (Vom2r41), mRNA [NM_001099500]	ENSRNOT00000045611///ENSRNOT00000041780	293069	NM_001099500	vomeronasal 2 receptor, 41		GO:0005886|GO:0004930|GO:0016021	NM_001099500	GCTGCTTTTTTGCATCTTTGCACCAAAGTGCTTCATTATTTTGTTAAGACCTGAGAAAAA///AGTTCCTAACATTCAGTATGCTAGTATTTTGCAGTGTCTGGGTCACCTTTCTTCCTGTCT	TC574275	Rn.217629
Gpr56	A_44_P167965,A_64_P095830|260326	0.018188	0.000336282	1.74673	up	16909.5	13582.3	15530.8	8723.05	7530.07	8285.91	0.841888	0.648558	0.95578	0.00885105	-0.0748262	0.0982323	chr19	-	false	Rattus norvegicus G protein-coupled receptor 56 (Gpr56), mRNA [NM_152242]	ENSRNOT00000020921	260326	NM_152242	G protein-coupled receptor 56		GO:0008285|GO:2001223|GO:0005886|GO:0004930|GO:0035025|GO:0005518|GO:0050840|GO:0021801|GO:0005576|GO:0001525|GO:0007266|GO:0021819|GO:0070528|GO:0045785|GO:0010573|GO:0007186|GO:0007218|GO:0007420|GO:0016021|GO:0007155	NM_152242	CTTCTGGTACCTTCCAGCTTGTCATCATCTACCTTTTCAGCATCATGACTTCCTTCCAAG///GTCTTTTGATATTAAAGCTCTTTGTAGAGAGTTTGGAAACTGTAGGAGATTGTTGAGAAG	TC574805	Rn.1677
Coro6	A_44_P355850|245982	0.0182751	0.000340482	1.74101	down	26.7509	26.6478	25.3518	32.5125	31.9494	32.4077	-0.846987	-0.62802	-0.561146	0.0126085	0.188274	0.162748	chr10	-	false	Rattus norvegicus coronin 6 (Coro6), mRNA [NM_139115]	ENSRNOT00000019759	245982	NM_139115	coronin 6		GO:0051015|GO:0030036|GO:0015629	NM_139115	TAATGAAATATTTTACTAAGTACACATCTGTGCCTCCTACACGGAGAGCCAATATGCTGC	TC575018	Rn.28432
Nedd9	A_43_P21313,A_44_P523372|291044	0.0182866	0.000341394	1.44745	down	87.5392	73.8585	79.2382	96.6623	93.0258	87.5781	-0.606177	-0.661436	-0.496157	-0.0954375	0.0164399	-0.0842471	chr17	+	false	Rattus norvegicus neural precursor cell expressed, developmentally down-regulated 9 (Nedd9), mRNA [NM_001011922]	ENSRNOT00000067374	291044	NM_001011922	neural precursor cell expressed, developmentally down-regulated 9		GO:0000922|GO:0005634	NM_001011922	ACCCTCTCAGAGCCTCCCAACCACAAACAACAGTGTGGGTGCTCAGGATAGGCAATTGCT///TCTACACCATTCTAAAAACTTACATAAGCAGACCAACACTCAAAAAAGCTGCAGAGATCT	TC573942///TC638192	Rn.8730
Cckbr	A_64_P101130,A_64_P013932|25706	0.0183542	0.000343755	2.46291	down	79.2222	73.509	49.6251	130.691	140.999	120.182	-0.638967	-0.546813	-1.05599	0.469887	0.711351	0.478083	chr1	+	false	Rattus norvegicus cholecystokinin B receptor (Cckbr), mRNA [NM_013165]	ENSRNOT00000024077	25706	NM_013165	cholecystokinin B receptor		GO:0015054|GO:0032868|GO:0008284|GO:0001821|GO:0005886|GO:0051968|GO:0007586|GO:0090274|GO:0006915|GO:0048565|GO:0005634|GO:0060206|GO:0001696|GO:0007204|GO:0032230|GO:0002209|GO:0005737|GO:0016020|GO:0050806|GO:0048732|GO:0031741|GO:0016021|GO:0070371|GO:0051930	NM_013165	ACTAATCTACCCCATATCCAACCTTGTGCAAAAAGGCCAGGGTATGAAGATAGGGATGAG///TTCATCCCGGGTGTGGTTATTGCGGTGGCCTATGGACTCATCTCCCGCGAACTCTACCTA	TC576155///NP068885	Rn.90997
Amigo1	A_64_P162398|295365	0.0184467	0.000347905	2.09917	down	28.1816	26.942	18.3466	36.5792	32.8927	37.3977	-0.413878	-0.266232	-0.708838	0.530158	0.56851	0.721852	chr2	+	false	Rattus norvegicus adhesion molecule with Ig like domain 1 (Amigo1), mRNA [NM_206881]	ENSRNOT00000074725	295365	NM_206881	adhesion molecule with Ig like domain 1		GO:0005515|GO:0030424|GO:0007413|GO:0005887|GO:0042552|GO:0050772|GO:0016021|GO:0007409|GO:0007155|GO:0007156|GO:0007157	NM_206881	GAAACTCTACCTAAGCCAGAATATGATCTCTCGATTTCCTCTGGAACTGATCAAGGATGC	TC578359	Rn.116338
Sdr16c6	A_64_P110891|502939	0.0184467	0.000347049	1.7325	down	6.1473	6.65894	6.98454	7.18462	6.86611	5.18426	-0.357726	-0.560252	-0.523009	0.330636	0.441782	0.165164	chr5	-	false	Rattus norvegicus short chain dehydrogenase/reductase family 16C, member 6 (Sdr16c6), mRNA [NM_001109356]	ENSRNOT00000061780	502939	NM_001109356	short chain dehydrogenase/reductase family 16C, member 6		GO:0016491	NM_001109356	TAGAGGACCAAGTTTACCTCCTCATACCCAAGTTTGCATATTTTACATTGTTTCTCAAAC		Rn.218627
Col19a1	A_64_P093245|367236	0.0184467	0.000347297	1.4386	up	465.428	455.286	456.253	289.908	274.244	280.516	0.419738	0.529689	0.608	-0.0467586	0	0.0301762	chr9	-	false	collagen, type XIX, alpha 1 [Source:MGI Symbol;Acc:MGI:1095415] [ENSRNOT00000017169]	ENSRNOT00000017169	367236	XM_006226765	collagen, type XIX, alpha 1		GO:0008150|GO:0003674|GO:0030198|GO:0007519|GO:0005575	XM_006226765	ACCCAGTGGAAGATGCAGTCCAGAAGATTGCCTCTATCCCATGCCTCCTGCCCATCAGCA
Rbm4b	A_64_P087758|474154	0.0185018	0.000349651	1.46464	up	2138.63	1983.3	2058.26	1345.18	1220.39	1285.32	0.390336	0.427622	0.5679	-0.110301	-0.132461	-0.023016	chr1	+	false	Rattus norvegicus RNA binding motif protein 4B (Rbm4b), mRNA [NM_001007014]	ENSRNOT00000026605	474154	NM_001007014	RNA binding motif protein 4B		GO:0010628|GO:0008380|GO:0006397|GO:0000166|GO:0003723|GO:0005730|GO:0007623|GO:0008270|GO:0003676|GO:0043153|GO:0032922|GO:0006417	NM_001007014	TGACCTGTGATCGTGGTACAGCATTTGCTGAAATTTAGCCTTGTTTTATTCCACTCCCCC	TC590153	Rn.203522
Wfdc16	A_64_P074885|685201	0.018527	0.000350834	1.83448	up	64.4381	45.1001	43.1976	21.5608	18.7935	19.6344	1.05872	0.706945	0.738853	-0.0718274	-0.0497642	0	chr3	-	false	Rattus norvegicus WAP four-disulfide core domain 16 (Wfdc16), mRNA [NM_001253678]	ENSRNOT00000042234	685201	NM_001253678	WAP four-disulfide core domain 16		GO:0005576|GO:0030414	NM_001253678	ACCTGGACTGTGATGACGAGTTTCGCTGCTGCCACGCCTTCTGTGGCAATGTCTGCATGA		Rn.231111
Dll3	A_64_P070713,A_64_P064606|114125	0.0185783	0.00035366	1.52999	up	719.342	703.718	712.811	433.998	392.757	434.394	0.516199	0.632796	0.724811	-0.0345821	-0.0293274	0.0971565	chr1	-	false	Rattus norvegicus delta-like 3 (Drosophila) (Dll3), mRNA [NM_053666]	ENSRNOT00000026182	114125	NM_053666	delta-like 3 (Drosophila)		GO:0045746|GO:0007386|GO:0048339|GO:0001709|GO:0001756|GO:0005112|GO:0005575|GO:0007417|GO:0048712|GO:0001501|GO:0050768|GO:0007219|GO:0050769|GO:0009888|GO:0016021	NM_053666	AATCATCCCGAAGATGGGGACTCTCGATCTATTTATGTCATACCAGCCCCTTCCATTTAC///ACCTAGTTTTTGTTATCGCCCCAGAGACATCTATAAAGGTTCTTATTTTGATCAACTACA	TC576637	Rn.23105
Fat3	A_43_P15416|191571	0.0185783	0.000354951	1.63489	down	412.64	442.637	406.176	636.094	624.065	565.59	-0.585399	-0.329609	-0.382717	0.253138	0.361294	0.215414	chr8	-	false	Rattus norvegicus FAT atypical cadherin 3 (Fat3), mRNA [NM_138544]	ENSRNOT00000015977	191571	NM_138544	FAT atypical cadherin 3		GO:0000904|GO:0005886|GO:0005509|GO:0010842|GO:0007275|GO:0016021|GO:0001764|GO:2000171|GO:0007156|GO:0030425	NM_138544	TGGGCGGAAGCCTTAGAAGCCAACACTGTTGTTTGAAAGAGCTGCCTAATTTTCAGCTAT	TC573585	Rn.210528
Vom2r54	A_64_P170718|691438	0.0185783	0.00035606	3.77184	up	24.1196	21.8929	31.4905	4.40577	4.53004	3.2946	0.535342	0.615719	1.33747	-1.07299	-0.970514	-1.21378	chr7	+	false	Rattus norvegicus vomeronasal 2 receptor, 54 (Vom2r54), mRNA [NM_001099494]	ENSRNOT00000034654	691438	NM_001099494	vomeronasal 2 receptor, 54		GO:0005886|GO:0004930|GO:0016021	NM_001099494	ATATATCATCATTCTATGCAACAAGGGTTCAGGTCTTGCCTTCCATGGCACTCTGGCCTA		Rn.220928
	A_44_P837093	0.0185783	0.000355947	1.63018	down	82.9113	65.0753	56.8003	93.2147	81.5524	86.9796	-0.432562	-0.591307	-0.730217	0.114909	0.0851173	0.160974	chr3	-	false	Ral GTPase activating protein, alpha subunit 2 (catalytic) [Source:MGI Symbol;Acc:MGI:3036245] [ENSRNOT00000015637]	ENSRNOT00000015637		XM_006224671				XM_006224671	TCGACCGTGGAAGTAATTTTCCACGTTTCCACTCGAATGCCATCAGATTCAGATGACTCA
	A_64_P157039	0.0185783	0.000354598	2.50404	down	7.39697	6.12949	6.40409	10.432	9.06859	8.08454	0	-0.533367	-0.525286	0.998434	1.01594	0.899746	chr7	-	false									TACCCTACTCCAACTACCCGTCAGCAGCTAGTAAAGCTCAAGGCACCTGTATTTAAATGA
Bmp3	A_64_P101499|25667	0.0187071	0.000362101	2.33697	down	31.4049	32.9913	21.3447	47.8195	46.1439	48.3705	-1.079	-0.754877	-1.29898	0.0777078	0.212393	0.250959	chr14	-	false	Rattus norvegicus bone morphogenetic protein 3 (Bmp3), mRNA [NM_017105]	ENSRNOT00000038872	25667	NM_017105	bone morphogenetic protein 3		GO:0001503|GO:0070700|GO:0051216|GO:0045944|GO:0031988|GO:0005576|GO:0040007|GO:0008083|GO:0005615|GO:0005125|GO:0030154|GO:0070062	NM_017105	GCCAATGCATTTTGTCCCAAAAGATGTTTTATAGCAGAAAGAAAATGAACAAAGAGATCG	TC621999	Rn.208979
Kcnh5	A_64_P005897|171146	0.0187071	0.000361877	2.81721	down	6.15452	6.64482	7.88872	13.4572	11.0642	13.1719	-0.888371	-1.09858	-0.460279	0.633873	0.562151	0.839544	chr6	-	false	Rattus norvegicus potassium voltage-gated channel, subfamily H (eag-related), member 5 (Kcnh5), mRNA [NM_133610]	ENSRNOT00000013275	171146	NM_133610	potassium voltage-gated channel, subfamily H (eag-related), member 5		GO:0005622|GO:0005516|GO:0009986|GO:0005887|GO:0010389|GO:0005249|GO:0042391|GO:0000155|GO:0071805	NM_133610	GCCAAAGACAATTATTCAAAACATAGATATTGCTTGTACATTATGCAGTTGACTGCATGC	TC574301	Rn.48753
Aebp1	A_64_P024655|305494	0.0187071	0.000362076	2.54537	down	1313.43	1416.65	1354.07	3429.61	2525.73	3636.14	-1.79933	-1.53702	-1.5122	-0.246954	-0.555203	-0.00276566	chr14	+	false	Rattus norvegicus AE binding protein 1 (Aebp1), mRNA [NM_001100970]	ENSRNOT00000018846	305494	NM_001100970	AE binding protein 1		GO:0005516|GO:0006355|GO:0003714|GO:0005634|GO:0003677|GO:0005615|GO:0006351|GO:0031012|GO:0005737|GO:0004180|GO:0006508|GO:0008270|GO:0007155|GO:0070062|GO:0004181	NM_001100970	GGCCTCACGTTTCCAGTCACAACAGTGGAGACCTACACAGTCAACTTTGGGGACTTCTGA	TC588268	Rn.37157
Kcnk4	A_64_P114960|116489	0.0187071	0.000361567	1.75043	down	94.5001	85.6454	74.5649	112.48	126.104	120.134	-0.465459	-0.414396	-0.567719	0.142084	0.458899	0.374561	chr1	-	false	Rattus norvegicus potassium channel, subfamily K, member 4 (Kcnk4), mRNA [NM_053804]	ENSRNOT00000028704	116489	NM_053804	potassium channel, subfamily K, member 4		GO:0005267|GO:0016021	NM_053804	TCCTGTTTGGCCTAGCCTACTTCGCCTCAGTGTTCACCACTATCGGCAACTGGTTGCGAG	TC579406	Rn.46453
LOC100910367	A_64_P045305,A_64_P114495,A_64_P083049|100910367	0.01875	0.000363646	1.43293	up	383.066	355.194	364.441	238.6	227.047	210.992	0.452501	0.50536	0.611338	0	0.0681305	-0.0558352	chrUn	-	false	PREDICTED: Rattus norvegicus uncharacterized LOC100910367 (LOC100910367), transcript variant X5, misc_RNA [XR_361775]///PREDICTED: Rattus norvegicus uncharacterized LOC100910367 (LOC100910367), transcript variant X4, mRNA [XM_006255350]		100910367	XR_361775///XM_006255350	uncharacterized LOC100910367			XR_361775///XM_006255350	CTCCTGCACAAACCACAAAGAGTTAATTCGGGGGAGAATAAATTGTTTGTTTGTCTCAAG///AGAATTGGTCTCTGCTGCAAGACATAGTGTGCTTCCTCTCCGCCTCCCAGTTACTCCCTC///AATGTAAATGAGAAATACCCAATTTAATTTAGATGGAAGAAAAAGAAGAAAAGGGAAAAA	TC585722	Rn.160189///Rn.225596
RGD1305645	A_42_P670631|363225	0.0188377	0.000369399	2.16244	up	1561.78	1671.71	1197.88	710.856	618.144	517.452	1.15535	1.39282	1.00278	0.202115	0.134916	-0.124068	chr9	+	false	Rattus norvegicus similar to RIKEN cDNA 1500015O10 (RGD1305645), mRNA [NM_001271051]		363225	NM_001271051	similar to RIKEN cDNA 1500015O10		GO:0030133|GO:0008054|GO:0005615|GO:0070314|GO:0090398	NM_001271051	CACTGTAACACGTGGACATCAGGCTAAAGGAAAGAATATCAGTGCCTTTTATATTTCATG	TC582774	Rn.16593
Srgn	A_42_P559737|56782	0.0188377	0.000371087	2.13825	down	16.9142	19.3046	14.5026	28.153	24.9066	20.7678	-1.20004	-0.774212	-1.04	0.150564	0.194254	-0.069777	chr20	-	false	Rattus norvegicus serglycin (Srgn), mRNA [NM_020074]	ENSRNOT00000000443	56782	NM_020074	serglycin		GO:0005794|GO:0005518|GO:0050710|GO:0030502|GO:0005615|GO:0031214|GO:0042629|GO:0042588|GO:0008150|GO:0000139|GO:0016485|GO:0033373|GO:0008626|GO:0033364|GO:0033382|GO:0033371	NM_020074	CTATTTCAACTATGGGCCTTTTGATAGGATGCTCACCGAGCAAAACCAAGAACAACCAGG	TC579124	Rn.40122
LOC689065	A_64_P091128,A_64_P119314|689065	0.0188377	0.000373118	2.0394	down	112.467	104.132	76.4765	163.996	149.921	171.219	-0.878564	-0.784885	-1.19183	0	0.0253286	0.203835	chr1	-	false	Rattus norvegicus hypothetical protein LOC689065 (LOC689065), mRNA [NM_001109521]	ENSRNOT00000054848	689065	NM_001109521	hypothetical protein LOC689065			NM_001109521	AAGAAGGTGGAGGAGCTTTGTTGCCAGCTTTCCCAGTGTCACCCTGAGTCAACCAGCCTC///ACACACACCACAATGCCAAACACTGGGATTGAAACATTAATAAAGCCACTGAGCTGAAAG		Rn.130189
Tnnt1	A_64_P058869,A_64_P058871|171409	0.0188377	0.000373979	1.63067	down	232.143	243.641	237.652	356.651	324.26	334.358	-0.866472	-0.619557	-0.586334	-0.00185585	-0.00244427	0.0483274	chr1	+	false	Rattus norvegicus troponin T type 1 (skeletal, slow) (Tnnt1), transcript variant 1, mRNA [NM_134388]	ENSRNOT00000034957	171409	NM_134388	troponin T type 1 (skeletal, slow)		GO:0031014|GO:0006937|GO:0045932|GO:0005861|GO:0003009|GO:0031444|GO:0005523	NM_134388	CCCAGGAGCCACCGGAGTGTGTCCCATCTGTAACTCAAAATAAAGGGTCCCCTGGCATCT///CCACCAGCTGGAATCGGAGAAATTTGACCTGATGGAGAAATTGAAGTAACAGAAATATGA	TC581589///TC581330	Rn.13846
Tppp3	A_43_P11040|291966	0.0188377	0.000367307	1.54483	down	1657.26	1764.82	1536.83	2463.55	2178.51	2339.83	-0.70074	-0.457271	-0.570025	0.0449781	0	0.109324	chr19	-	false	Rattus norvegicus tubulin polymerization-promoting protein family member 3 (Tppp3), mRNA [NM_001009639]	ENSRNOT00000022863	291966	NM_001009639	tubulin polymerization-promoting protein family member 3		GO:0005737|GO:0015631|GO:0001578|GO:0005874	NM_001009639	TGCTCTGGCCAAGTGCCTAATTCTTACCCAGACCTCAATAAAGATACCTTTTGTACCAGG	TC595473	Rn.196026
	A_64_P029360	0.0188377	0.000372233	1.40381	down	151.666	134.092	119.801	166.055	148.73	163.008	-0.0593715	-0.0650201	-0.173092	0.352719	0.348911	0.468941	chrUn	-	false									GTAAGAATACAAGGAGCCACCTATGGCTACTACCTCGGAAACCTTGCTGAATTCCAAGAT
C2cd4c	A_64_P000514|500798	0.0188377	0.000370912	1.78606	up	156.41	137.302	132.411	77.9123	65.7627	54.4868	0.971031	0.951328	0.958364	0.263046	0.200513	-0.0931883	chr7	+	false	Rattus norvegicus C2 calcium-dependent domain containing 4C (C2cd4c), mRNA [NM_001109285]	ENSRNOT00000010555	500798	NM_001109285	C2 calcium-dependent domain containing 4C			NM_001109285	CGGGACACACTCTTAGGGGAGGAGGAACTGCCACTGACCTCCTTGTTGCCTTTTCTGTGA	TC624548	Rn.141562
Cyb5r2	A_44_P311597|365345	0.0188377	0.00037363	1.65055	up	65.7191	51.055	57.8983	29.5887	26.5501	23.7045	0.61456	0.436164	0.70196	-0.119178	-0.0641041	-0.232885	chr1	-	false	Rattus norvegicus cytochrome b5 reductase 2 (Cyb5r2), mRNA [NM_001014244]	ENSRNOT00000026744	365345	NM_001014244	cytochrome b5 reductase 2		GO:0005739|GO:0016020|GO:0004128|GO:0016126|GO:0005634|GO:0055114	NM_001014244	CCAGTGACGATGATCAAGGATTTGTGGACTTAATTATAAAGATCTACTTCAAAAATGTGC	TC605466	Rn.16198
	A_64_P114579	0.0188377	0.000370364	1.57654	up	184.647	179.613	158.051	108.846	85.431	82.1546	0.0858636	0.218726	0.0984473	-0.386002	-0.561342	-0.619902	chr2	+	false									AAGTATCCAGACCCCAAACCCTCATTCTCTAGCGGCCTCCACCCTGAGGAAAGAGGTGAG
Igfbp4	A_43_P16767|360622	0.0188377	0.000369645	1.84952	down	241.428	174.321	174.322	300.287	302.173	324.043	-0.724996	-1.04774	-0.964371	-0.14548	-0.0149469	0.0847721	chr10	+	false	Rattus norvegicus insulin-like growth factor binding protein 4 (Igfbp4), mRNA [NM_001004274]	ENSRNOT00000014153	360622	NM_001004274	insulin-like growth factor binding protein 4		GO:0035556|GO:0044342|GO:0006954|GO:0043568|GO:0043410|GO:0005615|GO:0001558|GO:0040008|GO:0010906|GO:0005520	NM_001004274	TTAGAGACCTGCTTGTTGGCTATAATGTCTTTTCATTCATTCATTCTTCTTTTTCTTTTT	TC638872	Rn.160666
	A_64_P036034	0.0188377	0.000371124	1.70588	up	140.704	131.152	118.857	66.8173	66.849	53.7147	0.57791	0.654469	0.57226	-0.173452	0	-0.333449	chr1	-	false	UI-R-CA0-bhf-b-10-0-UI.s1 UI-R-CA0 Rattus norvegicus cDNA clone UI-R-CA0-bhf-b-10-0-UI 3', mRNA sequence [BF400753]			BF400753					TTCCAGGTGAGACGTGTTCCCACATCTATGCCCCTTTCACGTCCTTCCCTTTACAGCTGT		Rn.155120
	A_64_P032698	0.0188767	0.000375473	1.9325	up	86.806	80.0497	84.3087	31.9557	36.7201	32.1874	0.560191	0.630216	0.768277	-0.480785	-0.0950332	-0.3169	chrUn	-	false	Rattus norvegicus similar to putative protein kinase (LOC292227), mRNA [XM_217777]			XM_217777					AGCAATAAGGAAATCAAAGAAGACAACCCACTCTCCCACAGAGCCCCACTTGAGTATAAG
Tifab	A_42_P457783|364674	0.0188807	0.000376274	1.67912	up	98.8904	80.2582	70.3357	40.8644	39.5541	34.2257	1.04973	0.926681	0.810102	0.172679	0.302095	0.0686317	chr17	+	false	Rattus norvegicus TRAF-interacting protein with forkhead-associated domain, family member B (Tifab), mRNA [NM_001025029]	ENSRNOT00000015878	364674	NM_001025029	TRAF-interacting protein with forkhead-associated domain, family member B			NM_001025029	GGCCCAGGGACGGAGAAGGGCCCTTCATGGCTCCAGGGAATGGGAACTTCATATACTTTT	TC578897	Rn.160910
Grin3b	A_43_P13160|170796	0.0189047	0.000377474	2.6683	down	59.268	75.6227	51.7505	126.841	136.907	126.916	-1.45594	-0.87126	-1.36135	0.0570364	0.314818	0.187355	chr7	-	false	Rattus norvegicus glutamate receptor, ionotropic, N-methyl-D-aspartate 3B (Grin3b), mRNA [NM_133308]	ENSRNOT00000017064	170796	NM_133308	glutamate receptor, ionotropic, N-methyl-D-aspartate 3B		GO:0005262|GO:0005261|GO:0030054|GO:0005234|GO:0017146|GO:0030594|GO:0051205|GO:0035249|GO:0030425|GO:0035235|GO:0034220|GO:0004972|GO:0045211|GO:0004970|GO:0051924|GO:0043025|GO:0016594|GO:0042165|GO:0006812	NM_133308	GGCGCCTGCTGAGAGCTGAGGAACCACAAGGCCGCACTGTCCACGACAGTTTATTCTATA	TC640734	Rn.162906
Hist1h2ak	A_64_P047371|680615	0.0189401	0.000379653	1.45411	up	24228.7	23500.1	23237.8	16627.6	15524.9	13552.5	0.417126	0.477794	0.563515	-0.0240555	0.00818348	-0.146099	chr17	-	false	Rattus norvegicus histone cluster 1, H2ak (Hist1h2ak), mRNA [NM_001109423]	ENSRNOT00000059328	680615	NM_001109423	histone cluster 1, H2ak		GO:0046982|GO:0006334|GO:0005634|GO:0000786|GO:0003677|GO:0070062	NM_001109423	ATCCAGGCGGTGCTGCTGCCCAAGAAGACCGAGAGCCACCACAAAGCTAAGGGAAAGTGA		Rn.218558
Galnt6	A_64_P005080|100361647	0.0189401	0.00038035	1.45652	up	92.1335	87.1599	74.9588	49.5089	41.2096	46.4308	0.248923	0.370209	0.195603	-0.270578	-0.33591	-0.206365	chr7	-	false	Rattus norvegicus UDP-N-acetyl-alpha-D-galactosamine:polypeptide N-acetylgalactosaminyltransferase 6 (GalNAc-T6) (Galnt6), mRNA [NM_001172063]	ENSRNOT00000048488	100361647	NM_001172063	UDP-N-acetyl-alpha-D-galactosamine:polypeptide N-acetylgalactosaminyltransferase 6 (GalNAc-T6)		GO:0048471|GO:0004653|GO:0005794|GO:0006486|GO:0016021|GO:0046872	NM_001172063	TAGGATCCGGTACCTGCCTGACATCCAAGGACAAAAAGCCAGCTATGGCCCCCTGCAATC		Rn.104292
LOC685157	A_64_P156448|685157	0.0190297	0.000383602	2.38434	up	274.956	360.391	284.526	109.595	110.368	109.901	0.932082	1.50285	1.22391	-0.137972	0.0270867	0.00895357	chr12	+	false	Rattus norvegicus similar to paired immunoglobin-like type 2 receptor beta (LOC685157), mRNA [NM_001115044]	ENSRNOT00000064787	685157	NM_001115044	similar to paired immunoglobin-like type 2 receptor beta			NM_001115044	CTCTCTCTGTTCATGGCGTTATTGACACTTTTAATAAATATCTTACTCCCAGGAATCCAG	TC627879	Rn.154833
Id4	A_44_P481915|291023	0.0190481	0.000394903	1.48641	up	2227.53	2035.86	2158.79	1433.73	1226.27	1294.43	0.458964	0.479209	0.646036	-0.0156078	-0.115672	0	chr17	-	false	Rattus norvegicus inhibitor of DNA binding 4 (Id4), mRNA [NM_175582]	ENSRNOT00000021550	291023	NM_175582	inhibitor of DNA binding 4		GO:0008284|GO:0045599|GO:0008283|GO:0022010|GO:0005634|GO:0000122|GO:0007405|GO:0048712|GO:0045669|GO:0021766|GO:0000082|GO:0005737|GO:0045665|GO:0007420|GO:0045944|GO:0048715|GO:0001085|GO:0046983|GO:0045444|GO:0034613|GO:0045892|GO:0021895	NM_175582	TGCTTTCCTGACCTAGATGGGAACCTTTGTATTTGAAGTGTACATGTTGAAAACATACCT	TC600418	Rn.22987
Aldh1l1	A_43_P12247|64392	0.0190481	0.000394948	1.55075	down	524.418	549.831	489.117	761.085	737.114	663.462	-0.781319	-0.550439	-0.657569	-0.0369463	0.0481653	-0.101661			false	Rattus norvegicus aldehyde dehydrogenase 1 family, member L1 (Aldh1l1), mRNA [NM_022547]		64392	NM_022547	aldehyde dehydrogenase 1 family, member L1		GO:0009058|GO:0008168|GO:0032403|GO:0005829|GO:0005739|GO:0043234|GO:0016155|GO:0033721|GO:0016620|GO:0046654|GO:0016742|GO:0006730|GO:0070062|GO:0004030|GO:0009258	NM_022547	ACTGTGACTTTTGAGTACTGAAGCCAAGTCTGTGATATTTCTCCTGTACCCTGTTGCCTC		Rn.2328
Gpr176	A_44_P110966|117257	0.0190481	0.000388878	1.48841	down	607.284	563.837	480.945	821.483	677.558	688.263	-0.600293	-0.548247	-0.725562	0.0384932	-0.109253	-0.0820179	chr3	-	false	Rattus norvegicus G protein-coupled receptor 176 (Gpr176), mRNA [NM_001270986]	ENSRNOT00000007882	117257	NM_001270986	G protein-coupled receptor 176		GO:0005886|GO:0004930|GO:0016021	NM_001270986	GGGCGCCTTCCTTTCTGTGCACTGCCTCACAGACTTGTTTTCTCACGTCAGAGACAGGGT	TC578876	Rn.44656
Rnf169	A_64_P093874,A_64_P131746|685009	0.0190481	0.000397726	1.83082	down	8.90227	7.47978	7.35467	9.01292	10.2963	8.51783	-0.768538	-0.919751	-0.851113	-0.148049	0.226122	0	chr1	-	false	PREDICTED: Rattus norvegicus ring finger protein 169 (Rnf169), transcript variant X4, mRNA [XM_006223425]	ENSRNOT00000029629	685009	XM_006223425	ring finger protein 169		GO:2000780|GO:0005886|GO:0035861|GO:0005730|GO:0031491|GO:0008270|GO:0005654|GO:0005634|GO:0070530|GO:0006974|GO:0043231	XM_006223425	AAAGAAGCAACTGAGGACACTCAGCCATTTTGATCTGGGTAATGGCATTCTGGTCAACAG///TATTCTGAGAGGATGCAGGGCCTTGGTATTCAAAAGCCAAGTGTCTGCATCTTTGGCTTT
Cox6a2	A_64_P003764|25278	0.0190481	0.00038922	2.50769	down	1466.59	1456.59	946.188	3138.92	3055.81	2496.76	-0.874067	-0.723438	-1.2763	0.386382	0.499913	0.218983	chr1	-	false	Rattus norvegicus cytochrome c oxidase subunit VIa polypeptide 2 (Cox6a2), transcript variant 1, mRNA [NM_012812]	ENSRNOT00000026908	25278	NM_012812	cytochrome c oxidase subunit VIa polypeptide 2		GO:0005739|GO:0004129|GO:0005751	NM_012812	GCTCTAAGGGCCCCTGAGGTTCCAGTGGACAGTTCCAAGCGCAATAAAGGTGTGAAACTT	TC609862	Rn.5119
Hist1h1t	A_44_P348812|24438	0.0190481	0.00038693	1.40756	up	169.937	151.396	157.441	96.7277	92.4398	92.541	0.430708	0.425566	0.564367	-0.0818009	0.0228481	0	chr17	+	false	Rattus norvegicus histone cluster 1, H1t (Hist1h1t), mRNA [NM_012579]		24438	NM_012579	histone cluster 1, H1t		GO:0005622|GO:0000794|GO:0006334|GO:0007275|GO:0005634|GO:0030317|GO:0007283|GO:0007339|GO:0000786|GO:0003677|GO:0030154	NM_012579	AAAGCGAGGGCAACCAACTCCAACTCTGGGAAGTCAAAGATGGTCATGCAGAAGACCGAC	TC588044	Rn.138104
Srebf1	A_44_P178448|78968	0.0190481	0.000395536	1.57727	down	6709.93	5794.15	6345.39	9813.56	8457.45	9306.99	-0.812079	-0.883395	-0.65373	-0.129479	-0.208097	-0.0393467	chr10	-	false	Rattus norvegicus sterol regulatory element binding transcription factor 1 (Srebf1), transcript variant 1, mRNA [NM_001276707]		78968	NM_001276707	sterol regulatory element binding transcription factor 1		GO:0014070|GO:0003700|GO:0044212|GO:0032810|GO:0032403|GO:0051591|GO:0043231|GO:0071398|GO:0046983|GO:0046676|GO:0032868|GO:0008610|GO:0032869|GO:0019901|GO:0007568|GO:0000122|GO:0019217|GO:0043234|GO:0070542|GO:0005789|GO:0032570|GO:0045893|GO:0045542|GO:0008286|GO:0005783|GO:0030324|GO:0033993|GO:0043434|GO:0005634|GO:0032094|GO:0005737|GO:0033762|GO:0045944|GO:0032526|GO:0009267|GO:0008203|GO:…	NM_001276707	GGCTCATGTACTACTTTTACAAACTTTATTTTCATAGGTTGAGAAATTTTGTACAGAAAA	TC630181	Rn.198857
Pde11a	A_64_P013516|140928	0.0190481	0.000396151	2.15103	down	11.9807	7.87411	7.45637	14.9207	11.7887	10.4492	-0.219408	-0.647994	-0.567413	0.757483	0.629948	0.49284	chr3	-	false	Rattus norvegicus phosphodiesterase 11A (Pde11a), transcript variant 4, mRNA [NM_080893]	ENSRNOT00000008301	140928	NM_080893	phosphodiesterase 11A		GO:0007165|GO:0030552|GO:0030553|GO:0004118|GO:0004112|GO:0047555|GO:0043204|GO:0046069|GO:0046872|GO:0006198|GO:0005829	NM_080893	GTAATCTTAGCATTAAAATCTTTTGTCCAAATAAACTTCCAAGGATTCCCCAGGGCACAA	NP422826	Rn.88630
Ell3	A_44_P443235|296102	0.0190481	0.000392323	3.35212	down	6.17066	5.9038	6.27609	16.488	8.71825	10.7557	0.102161	-0.343136	-0.289484	1.92599	1.22945	1.54931	chr3	-	false	Rattus norvegicus elongation factor RNA polymerase II-like 3 (Ell3), mRNA [NM_001011957]	ENSRNOT00000036823	296102	NM_001011957	elongation factor RNA polymerase II-like 3		GO:0006368|GO:2000179|GO:0006354|GO:0006366|GO:0005730|GO:0010717|GO:0005634|GO:0008023|GO:0035326|GO:0048863|GO:0032786|GO:0050769|GO:0045944	NM_001011957	CTGTGAGTACCTGCATGAGAAACTGTCCCACATTAAAGGTCTCATCCTGGAATTTGAGGA	TC619901	Rn.162689
RGD1305704	A_64_P079940|307452	0.0190481	0.000391447	1.59924	down	124.811	127.091	101.778	173.392	148.606	147.932	-0.387772	-0.168159	-0.442708	0.386952	0.32615	0.32042	chr18	-	false	PREDICTED: Rattus norvegicus la-related protein 4-like (RGD1305704), misc_RNA [XR_007483]		307452	XR_007483	similar to c-Mpl binding protein			XR_007483	AGAAGCCTGTTGAGAAGCCACAGGAAAAACCGGAAACAAGGGCTAGTAAGGATCATTTCT		Rn.116140
	A_44_P373145	0.0190481	0.000396011	4.29814	down	12.6104	8.24917	7.01779	24.2389	18.7984	27.5096	-0.718845	-1.14818	-1.62548	0.873216	0.733727	1.21168	chr7	-	false	Rattus norvegicus similar to putative C6.1A-like protease (LOC299769), mRNA [XM_235109]			XM_235109					TCAGAATTGTTCACATTCATTCTGTTATTATCTTGCGACGTTCTGATAAGACAAAGGACC
Maf	A_44_P400324|54267	0.0190481	0.000396402	1.62197	down	255.56	246.299	197.474	326.848	333.109	319.202	-0.571621	-0.460811	-0.733052	0.0283403	0.175683	0.123731	chr19	-	false	Rattus norvegicus v-maf avian musculoaponeurotic fibrosarcoma oncogene homolog (Maf), mRNA [NM_019318]	ENSRNOT00000016577	54267	NM_019318	v-maf avian musculoaponeurotic fibrosarcoma oncogene homolog		GO:0048839|GO:0006355|GO:0003700|GO:0070306|GO:0046982|GO:0006366|GO:0000981|GO:0005634|GO:0032330|GO:0000122|GO:0001816|GO:0003677|GO:0042803|GO:0043565|GO:0010628|GO:0005737|GO:0003690|GO:0002088|GO:0045944|GO:0048468	NM_019318	CTACAAGGAGAAATACGAGAAGTTGGTGAGCAGCGGGTTCCGAGAAAACTGCTCGAGCAG	TC576732	Rn.10726
Mcpt1l1	A_64_P087020,A_42_P641517|100360872	0.0190481	0.000386664	2.78733	up	397.283	290.262	213.84	93.9453	90.4359	81.0342	1.71874	1.41138	1.02668	-0.115001	0	-0.164847	chr15	+///-	false	mast cell protease 1-like 1 (Mcpt1l1), mRNA [Source:RefSeq mRNA;Acc:NM_001277668] [ENSRNOT00000074208]///Rattus norvegicus mast cell protease 1-like 1 (Mcpt1l1), mRNA [NM_001277668]	ENSRNOT00000074208	100360872	XM_006221955///NM_001277668	mast cell protease 1-like 1		GO:0004252	XM_006221955///NM_001277668	TTTGAGTTGACTCCTGCTGTGGATGTAGTTCCTCTGCCCAGTCCTTCTGAATTTATAGAC///ATAACTTCCAGGTCTGCGTGGGCAGTCCAAGAAAGATAAGATCAGCATATAAGGGAGACT	TC580842	Rn.202971
Map3k2	A_64_P071139|171492	0.0190481	0.00039779	1.58157	down	111.798	83.1213	89.4532	135.371	113.83	111.609	-0.378309	-0.616624	-0.447288	0.269326	0.15596	0.116559	chr18	+	false	Rattus norvegicus mitogen activated protein kinase kinase kinase 2 (Map3k2), mRNA [NM_138503]	ENSRNOT00000060996	171492	NM_138503	mitogen activated protein kinase kinase kinase 2		GO:0019901|GO:0008283|GO:0005730|GO:0005634|GO:0005524|GO:0005829|GO:0000187|GO:0000186|GO:0005737|GO:0004672|GO:0000165|GO:0006468|GO:0071260|GO:0045893|GO:0004709	NM_138503	TCAGACTATACTCGGGACTTTCTCAAACGGATTTTTGTAGAGGCCAAACTCCGACCTTCA		Rn.213212
	A_64_P053120	0.0190605	0.000399167	2.18158	up	62.7949	52.5997	53.8393	18.8692	16.0735	22.9366	1.03461	0.984532	1.09326	-0.232583	-0.247435	0.216307	chr1	+	false									GGCGACAGAGCTCAAGGTGTCGATGTCTCTGTGCCCAGGCGGCTCTGGCGACATCAGTGA
	A_64_P015316	0.0190605	0.000399504	1.64961	up	714.725	636.629	715.393	429.092	363.032	340.594	0.4618	0.448235	0.687707	-0.0947332	-0.195487	-0.278408	chr2	-	false	Uncharacterized protein [Source:UniProtKB/TrEMBL;Acc:M0R9P7] [ENSRNOT00000041480]	ENSRNOT00000041480							CAAAATGTCCCCCTAAATGTCCTCCCAAGTGCCCGCCTGTGTCTTCTTGCTGTAGCCTGG
Cp	A_64_P036925,A_64_P092201,A_43_P11448|24268	0.0190637	0.0004003	2.85941	down	771.554	817.69	856.569	2194.08	1650.12	2533.95	-2.17331	-1.9352	-1.78711	-0.471796	-0.750974	-0.125696	chr2	+	false	Rattus norvegicus ceruloplasmin (ferroxidase) (Cp), transcript variant 1, mRNA [NM_012532]///Rattus norvegicus ceruloplasmin (ferroxidase) (Cp), transcript variant 2, mRNA [NM_001270961]///Rat norvegicus ceruloplasmin mRNA, complete cds. [L33869]	ENSRNOT00000016083	24268	NM_012532///NM_001270961///L33869	ceruloplasmin (ferroxidase)		GO:0005507|GO:0007584|GO:0030324|GO:0007568|GO:0051087|GO:0072562|GO:0005765|GO:0005615|GO:0001889|GO:0006879|GO:0004322|GO:0015679|GO:0046688|GO:0046658|GO:0070062|GO:0055114	NM_012532///NM_001270961	GTTGAAGGATGCTCTCGGAAAATAGAGAAAGTCAGGATCCAATTATGTTACATTTTGAAA///CTTTGCCCCTCAAAAGCTATATTCTAAATTAACAAGACATGTGCTATCACGCCATATTTA///TCAATACATACCCCGATCACCCTGAGAAAGATAACAAAGACAACGAGGAATTCATAGAAA	TC574181///TC580639	Rn.32777
Nudcd1	A_44_P513764|362906	0.019066	0.000401111	1.62235	down	52.9319	49.9654	41.1819	63.195	62.2361	53.4985	-0.514112	-0.367111	-0.568447	0.19075	0.341873	0.111958	chr7	-	false	Rattus norvegicus NudC domain containing 1 (Nudcd1), mRNA [NM_001130561]	ENSRNOT00000006685	362906	NM_001130561	NudC domain containing 1		GO:0005737|GO:0005634	NM_001130561	CATGGACGATTAAAGAGAATGATGGCTTGGAGATTTCTTTGATTAAGAAGAATGAAGGAC	TC643495	Rn.228609
Grn	A_44_P1028858,A_64_P047527|29143	0.019066	0.000401803	1.40179	up	7414.94	6867.46	6954.98	4671.07	4640.11	4532.69	0.278925	0.313389	0.421346	-0.218312	-0.117487	-0.11235	chr10	+	false	Rattus norvegicus granulin (Grn), transcript variant 1, mRNA [NM_017113]	ENSRNOT00000028557///ENSRNOT00000040472	29143	NM_017113	granulin		GO:0005515|GO:0050679|GO:0009986|GO:0001835|GO:0007566|GO:0048488|GO:0005125|GO:0005615|GO:0035988|GO:0043231|GO:0061351|GO:0005739|GO:0010976|GO:0060179|GO:0060999|GO:0032355	NM_017113	CCCAAGACCGCTACTGTGAGGAAGGGCTAACGACTAAAGAACTCCACAGTCCTGGGAACC///AAGAAGACCCCTCGCTGGGACATACTTTTGAGGGATCCAGCCCCAAGACCGCTACTGTGA	TC623834	Rn.5820
RGD1309049	A_44_P161823|301306	0.0191367	0.000404187	1.44014	up	349.437	278.246	277.726	194.332	166.495	183.076	0.55971	0.384161	0.460198	-0.0443091	-0.125745	-0.00450563	chr9	-	false	Rattus norvegicus similar to RIKEN cDNA 4933415F23 (RGD1309049), mRNA [NM_001013956]	ENSRNOT00000018896	301306	NM_001013956	similar to RIKEN cDNA 4933415F23		GO:0042325|GO:0005737	NM_001013956	TGTTAGTTGACTGTTACAAACCCACCGAGACCTTTATTAATGACCTGCTAGACAAGATCC	TC577762	Rn.163056
Cdk18	A_44_P257563|289019	0.0191367	0.000410307	1.44115	up	205.373	168.673	178.868	110.323	103.187	109.351	0.345198	0.214751	0.384461	-0.273644	-0.213999	-0.149608	chr13	-	false	Rattus norvegicus cyclin-dependent kinase 18 (Cdk18), mRNA [NM_001100506]	ENSRNOT00000010976	289019	NM_001100506	cyclin-dependent kinase 18		GO:0005524|GO:0004693	NM_001100506	TCTCGGGGAACGAGTACACCAGCTCGATGACACTGCCTCCATCTTCTCCCTGAAGGAGAT	TC601387	Rn.219420
	A_42_P841472	0.0191367	0.00040906	1.46645	up	5766	5282.63	5595.27	3592.2	3467.58	3398.72	0.296236	0.313175	0.488792	-0.238382	-0.159225	-0.161181	chr7	-	false	RVL12088 Wackym-Soares normalized rat vestibular cDNA library Rattus norvegicus cDNA 5', mRNA sequence [DV720985]			DV720985					ATCATAAATAACTTCAGCTGTGTTCGTGATACTGCTCTTAATTATTACTAGGGGCATTTG	TC588595	Rn.154718
Tanc2	A_64_P071456,A_64_P058236|303599	0.0191367	0.000406077	1.79076	down	226.772	187.845	153.641	323.692	277.349	265.823	-0.197832	-0.30994	-0.549316	0.568981	0.481314	0.414335	chr10	+	false	Rattus norvegicus tetratricopeptide repeat, ankyrin repeat and coiled-coil containing 2 (Tanc2), mRNA [NM_001191653]	ENSRNOT00000055134	303599	NM_001191653	tetratricopeptide repeat, ankyrin repeat and coiled-coil containing 2		GO:0001701	NM_001191653	GCATTTGGGGAACATTTAACAAACATCCAGTCCTTTAAATAAATTGATTGGCCAAGGAAA///CGACAAGGGCAGACATCGCCTATCAAACCAAAGAGACCATTTGTGGAGTCTAATGTTTAA	TC622963	Rn.34588
Stac2	A_64_P091385|363674	0.0191367	0.000405179	1.95628	down	449.071	452.535	324.809	799.787	642.575	664.511	-0.89527	-0.742876	-1.15712	0.140685	-0.0368252	0.00520325	chr10	-	false	Rattus norvegicus SH3 and cysteine rich domain 2 (Stac2), mRNA [NM_001108834]	ENSRNOT00000066855	363674	NM_001108834	SH3 and cysteine rich domain 2			NM_001108834	ATGGGTCTGTGGGGGCGTTGCTGAGCCCCCAGGCCCATAATTAAATGTTTCTTGTCTCAG	TC615890	Rn.153636
Zdbf2	A_64_P016681|501153	0.0191367	0.000409918	1.4028	down	138.404	110.137	114.673	154.856	131.483	134.901	0.0125561	-0.148602	-0.0146227	0.486158	0.404159	0.423943	chr9	+	false	PREDICTED: Rattus norvegicus zinc finger, DBF-type containing 2 (Zdbf2), transcript variant X4, mRNA [XM_006226848]		501153	XM_006226848	zinc finger, DBF-type containing 2			XM_006226848	AATACAGACAGGATGGTGACGCGGCTTGCAAGCAAGTCGAAAAGTAATGAGGCAAAATAA
LOC100912677	A_64_P027941|100912677	0.0191367	0.000411826	1.44727	up	26449.1	25656	25435.9	18422.9	17014	14796.3	0.412385	0.471123	0.549776	-0.015955	0.00363159	-0.154389	chr17	-	false	PREDICTED: Rattus norvegicus histone H2A type 1-F-like (LOC100912677), mRNA [XM_006222404]	ENSRNOT00000074307	100912677	XM_006222404	histone H2A type 1-F-like			XM_006222404	ATCCAGGCTGTGCTGCTGCCCAAGAAGACCGAGAGCCACCACAAGCCTAAGGGAAAGTAA	TC638979	Rn.198869
Thrsp	A_43_P11520|25357	0.0191367	0.00041279	3.619	down	1010.67	755.853	566.202	2171.46	2217.38	3081.53	-1.4543	-1.71124	-2.07466	-0.158222	0	0.484793	chr1	-	false	Rattus norvegicus thyroid hormone responsive (Thrsp), mRNA [NM_012703]	ENSRNOT00000016540	25357	NM_012703	thyroid hormone responsive		GO:0006629|GO:0006355|GO:0005730|GO:0005634|GO:0010866|GO:0046890|GO:0042803|GO:0006351|GO:0005829	NM_012703	TACCCACCTGACCCAGAAAGCACAGGAGGTGACGCAGAAATACCAGGAAATGACGGGGCA	TC579301	Rn.81140
Ybey	A_42_P662062|361822	0.0191367	0.000407465	1.46432	up	122.809	110.236	117.987	72.0855	60.2385	62.4813	0	0.0344257	0.202634	-0.429086	-0.504285	-0.48025	chr20	+	false	Rattus norvegicus ybeY metallopeptidase (Ybey), mRNA [NM_001108529]	ENSRNOT00000038953	361822	NM_001108529	ybeY metallopeptidase		GO:0005739|GO:0006364|GO:0005730|GO:0005634|GO:0004222	NM_001108529	TTCTGTGAGTGGGCATTGGCTTCAGAAAGTACCAAGGAAGTGCCTGCCGGCCCTCACTCT	TC602337	Rn.41811
	A_64_P062924	0.0191367	0.000408874	1.44389	down	30453.9	30384.1	26458.9	39783	37035.7	39786.9	-0.265406	-0.170543	-0.260699	0.241931	0.243786	0.407519	chr7	-	false									TTAGAATTTGGACACACACACAAACACACACACACACACACACACATACACACATACACA
	A_64_P027219	0.0191367	0.000411395	1.65199	up	210.078	199.146	185.169	104.531	110.456	90.0846	0.496913	0.587361	0.549903	-0.239125	0	-0.299307			false									GCAGCTGATCTGCCTCACACTCTGTGCTATCCTCCTGCTGGCTATCCTTATCAAAGGTCA
Rnaseh2b	A_43_P17043|361056	0.0192497	0.000417434	1.41226	up	1636.03	1457.68	1508.39	1077.22	985.769	903.934	0.240384	0.22512	0.362441	-0.18656	-0.181639	-0.297864	chr15	+	false	Rattus norvegicus ribonuclease H2, subunit B (Rnaseh2b), mRNA [NM_001007007]	ENSRNOT00000012231	361056	NM_001007007	ribonuclease H2, subunit B		GO:0032299|GO:0010389|GO:0004523|GO:2000001|GO:0010629|GO:0005730|GO:0005634|GO:0048146|GO:0001701|GO:0009259|GO:0006401	NM_001007007	TCTGTCCTGCGTGGCCTCAGCTGAAATGAGCTGGACAACAAAACAGTTCATTTTGGTAAA	TC578586	Rn.16136
LOC683536	A_64_P074560|683536	0.0192497	0.000416701	1.5094	down	5.08207	6.541	6.85382	4.90877	4.73151	5.04506	-0.215292	-0.192826	-0.183971	0.302979	0.344911	0.54195			false	PREDICTED: Rattus norvegicus ubiquitin-conjugating enzyme E2 N-like (LOC683536), mRNA [XM_006221884]		683536	XM_006221884	similar to ubiquitin-conjugating enzyme E2N (homologous to yeast UBC13)		GO:0016881	XM_006221884	AATTGCAGTGGTTAAATGGACGTAACCAGCTGTTTAGAATATGCTCTGTAGCCAAGTCCA
Mthfs	A_64_P001219|300886	0.0192594	0.000419102	1.52937	up	1466.66	1417.46	1385.63	840.178	810.192	884.428	0.0929518	0.204717	0.258979	-0.518977	-0.449224	-0.313963	chr8	+	false	Rattus norvegicus 5,10-methenyltetrahydrofolate synthetase (5-formyltetrahydrofolate cyclo-ligase) (Mthfs), mRNA [NM_001009349]	ENSRNOT00000017879	300886	NM_001009349	5,10-methenyltetrahydrofolate synthetase (5-formyltetrahydrofolate cyclo-ligase)		GO:0043066|GO:0046982|GO:0008630|GO:0030272|GO:0005741|GO:2001243|GO:0005575|GO:0005524|GO:0042803|GO:0097192|GO:0005739|GO:0003674|GO:0008150|GO:0005737|GO:0046653|GO:0009396	NM_001009349	GACTGTGGATGCCTCTGGATGCTATAATGGATTATATATTGCCAAAATAAATAACTTCCT	TC575058	Rn.2215
Scarf2	A_42_P572848|287949	0.0192594	0.000419812	1.54056	up	342.207	269.646	263.121	163.488	157.03	169.612	0.564863	0.379766	0.419695	-0.2648	-0.170104	-0.071137	chr11	-	false	Rattus norvegicus scavenger receptor class F, member 2 (Scarf2), mRNA [NM_001105864]	ENSRNOT00000000313	287949	NM_001105864	scavenger receptor class F, member 2		GO:0007157|GO:0006898|GO:0005044	NM_001105864	AGACTTCTTACTGGCCAAGAAGAGTGTTCTTGCCTGGGCCACCTTGTCATTGGCCGATGC	TC582814	Rn.22134
	A_64_P063913	0.0192594	0.00041985	1.52561	up	435.044	390.192	349.016	216.943	221.976	234.496	0.544952	0.539498	0.43892	-0.232836	-0.0719619	0	chr1	-	false									CAGTCCAGCTGTTGTAAGCCCTGCTGCTGTGCCCTTGAGTGCTGCCAGTGCAAGATATGA
Chst8	A_64_P062670|308511	0.0193322	0.000425865	1.69812	down	439.771	407.676	319.077	610.765	593.234	537.069	0	0.0392485	-0.258967	0.679249	0.767001	0.625854	chr1	-	false	Rattus norvegicus carbohydrate (N-acetylgalactosamine 4-0) sulfotransferase 8 (Chst8), mRNA [NM_001107504]	ENSRNOT00000037700	308511	NM_001107504	carbohydrate (N-acetylgalactosamine 4-0) sulfotransferase 8		GO:0016051|GO:0006790|GO:0042446|GO:0001537|GO:0016021|GO:0030166	NM_001107504	TTCTACTACATGGATTACCTGATGTTCAACTACTCGAAGCCTTTCTCGGACCTGTACTGA	TC625278	Rn.55646
Acot1	A_42_P548410|50559	0.0193322	0.000425557	1.74392	up	3954.79	3144.83	3778.2	1950.55	1822.47	1893.21	0.791279	0.601414	0.961632	-0.0661659	-0.0229559	0.0364542	chr6	+	false	Rattus norvegicus acyl-CoA thioesterase 1 (Acot1), mRNA [NM_031315]		50559	NM_031315	acyl-CoA thioesterase 1		GO:0047617|GO:0006629|GO:0005739|GO:0006637|GO:0001676|GO:0016290|GO:0016790|GO:0005829	NM_031315	CAGTTGGGTGGTAAGAGTCATGGGGTGTCCCCTAAAATATAACCTGTTATGTGATGGTTT	TC577989	Rn.11326
Vip	A_64_P096924|117064	0.0193322	0.000423782	2.01387	down	959.254	924.022	660.751	1583.12	1404.26	1584.48	-0.813312	-0.698476	-1.12268	0.0915127	0.0547819	0.249155	chr1	+	false	Rattus norvegicus vasoactive intestinal peptide (Vip), mRNA [NM_053991]	ENSRNOT00000025477	117064	NM_053991	vasoactive intestinal peptide		GO:0043066|GO:0045732|GO:0060406|GO:0005102|GO:0043267|GO:0010579|GO:0048662|GO:0005576|GO:0009966|GO:0032880|GO:0001938|GO:0005179|GO:0045909|GO:0007611|GO:0043025|GO:0051930	NM_053991	GGCTTCCTTTGCTGAAAGTACATTTGTAGACACAACTATTTTTCCAATGTGATTGTATGA	TC590939	Rn.18675
Map3k9	A_64_P080887|500690	0.0193322	0.000424882	1.57978	down	306.137	290.345	251.341	382.623	415.917	379.83	-0.445273	-0.362367	-0.505386	0.0916243	0.3506	0.223924	chr6	-	false	Rattus norvegicus mitogen-activated protein kinase kinase kinase 9 (Map3k9), mRNA [NM_001100872]		500690	NM_001100872	mitogen-activated protein kinase kinase kinase 9		GO:0008219|GO:0003674|GO:0046777|GO:0043065|GO:0004674|GO:0006468|GO:0005575|GO:0004713|GO:0005524|GO:0004709	NM_001100872	ATAGCAGCAGGGCCACCGGAGAGTCTCCTGGCCTGCAGTATCTTTCCTCCATGTTCACTA	TC603162	Rn.18840
Galk1	A_64_P126458|287835	0.0193768	0.000428327	1.46689	down	12288.2	11600.7	9329.16	15537.5	15298.3	14006.5	-0.431476	-0.375081	-0.573696	0.0484486	0.157854	0.0717373	chr10	-	false	Rattus norvegicus galactokinase 1 (Galk1), mRNA [NM_001008282]	ENSRNOT00000008525	287835	NM_001008282	galactokinase 1		GO:0004335|GO:0005737|GO:0005534|GO:0016020|GO:0019402|GO:0046835|GO:0005575|GO:0006012|GO:0005524|GO:0070062	NM_001008282	CCGGCTCTGCTTCAGGCATCCTCCTCCCATATCTGGGTGCTTAATAAACGCGTACCTCTT	TC647911	Rn.198917
Cyp4a1	A_64_P040870|50549	0.0193768	0.000427936	1.68795	up	48.8082	38.9813	41.9656	18.453	17.1627	19.4043	0.608777	0.50198	0.713361	-0.27693	-0.164771	0	chr5	+	false	Rattus norvegicus cytochrome P450, family 4, subfamily a, polypeptide 1 (Cyp4a1), mRNA [NM_175837]	ENSRNOT00000012888	50549	NM_175837	cytochrome P450, family 4, subfamily a, polypeptide 1		GO:0019369|GO:0046456|GO:0001676|GO:0055078|GO:0006691|GO:0043231|GO:0036101|GO:0004497|GO:0016324|GO:0005737|GO:0048252|GO:0008392|GO:0008391|GO:0005506|GO:0001822|GO:0019373|GO:0018685|GO:0050051|GO:0052869|GO:0001890|GO:0043651|GO:0003091|GO:0003095|GO:0032305|GO:0005789|GO:0016705|GO:0055114|GO:0020037	NM_175837	AGACTGTTACCTGGTACGTTCATCTAAATCTCCCCTGCATAGTCTCTCTACCTGACTATT	TC587253	Rn.92401
Rora	A_44_P291071|300807	0.0194168	0.000432176	1.55079	down	112.064	113.881	93.5646	148.608	126.842	128.654	-0.68681	-0.45604	-0.688514	0.0745149	0	-0.0068779	chr8	+	false	RAR-related orphan receptor A (Rora), mRNA [Source:RefSeq mRNA;Acc:NM_001106834] [ENSRNOT00000013142]	ENSRNOT00000013142	300807	NM_001106834	RAR-related orphan receptor A		GO:2000188|GO:0060850|GO:0006805|GO:0003700|GO:0008013|GO:0045599|GO:0043030|GO:0003707|GO:0070328|GO:0005634|GO:0046068|GO:0010906|GO:0006809|GO:0042692|GO:0001222|GO:0008142|GO:0021702|GO:0045944|GO:0043124|GO:0006355|GO:0072539|GO:0071456|GO:0001223|GO:0001525|GO:0003677|GO:0010575|GO:0019218|GO:0006351|GO:0021930|GO:0032922|GO:0043565|GO:0008589|GO:0050728|GO:0042753|GO:0007623|GO:0008270|GO:…		TAAGAGAGGAAATAAAACAGTAACAACGAAGACAAATTTACCTGAGACACTTTCTATGGC	TC591471	Rn.39327
Astl	A_64_P072900,A_64_P072903|296129	0.0194168	0.00043158	1.48918	down	12.9637	12.7298	10.1778	12.0757	10.8722	11.4374	-0.166294	0	-0.159987	0.395145	0.448196	0.553937	chr3	+	false	Rattus norvegicus astacin-like metalloendopeptidase (M12 family) (Astl), mRNA [NM_001106504]	ENSRNOT00000039043	296129	NM_001106504	astacin-like metalloendopeptidase (M12 family)		GO:2000360|GO:0010954|GO:0070002|GO:0005886|GO:0070001|GO:0060468|GO:0006508|GO:0060473|GO:0008270|GO:0008233|GO:0007155|GO:0004222	NM_001106504	AAGATGCCTTTGCGAGGCTAGCTCTGCTTCCAGGAGGCTGTGCACCTGGAAGTCACATCA///AGTGAGGAAGGGGCTTCATTCATACGGGAAAGGGCAGAAATAAAGTTGGGTTTGTTTCAT		Rn.126607
Hsbp1l1	A_64_P118728|100192205	0.0194168	0.000430974	2.9791	down	8.85378	6.86848	7.32142	20.3491	10.7903	13.8023	-0.933944	-1.26049	-1.06119	0.831726	0.12577	0.511518	chr18	-	false	Rattus norvegicus heat shock factor binding protein 1-like 1 (Hsbp1l1), mRNA [NM_001136183]	ENSRNOT00000066584	100192205	NM_001136183	heat shock factor binding protein 1-like 1			NM_001136183	TGCTAGAATGAAAATTACCCTTTATGTTTGAGTAATTATAATCTTGTGCGGTATGAATTT	TC625670	Rn.23583
Nefl	A_44_P477889|83613	0.019429	0.000433349	1.92081	down	2621.81	2296.45	1706.24	4098.66	3912.63	3427.28	-0.341738	-0.376375	-0.71925	0.463433	0.547986	0.376353	chr15	+	false	Rattus norvegicus neurofilament, light polypeptide (Nefl), mRNA [NM_031783]	ENSRNOT00000018599	83613	NM_031783	neurofilament, light polypeptide		GO:0005882|GO:0030424|GO:0043005|GO:0051258|GO:0008090|GO:0045109|GO:0005883|GO:0043434|GO:0030426|GO:0042802|GO:0040011|GO:0043524|GO:0005737|GO:0043274|GO:0014012|GO:0050885|GO:0045110|GO:0033693|GO:0030674|GO:0051412|GO:0060052|GO:0010033|GO:0019904|GO:0031133|GO:0010243|GO:0009636|GO:0000226|GO:0008022|GO:0033596|GO:0005198|GO:0048812|GO:0005200|GO:0019896|GO:0050772|GO:0008089	NM_031783	TGGGTAGCATAACCAGCGGCTACTCTCAGAGCTCGCAGGTCTTTGGCCGTTCTGCTTACA	TC605865	Rn.18568
Rspo3	A_43_P22653|498997	0.019429	0.000433931	1.48725	down	375.644	368.824	329.245	542.45	451.285	432.084	-0.340973	-0.209716	-0.312128	0.395227	0.268186	0.191707	chr1	+	false	Rattus norvegicus R-spondin 3 (Rspo3), mRNA [NM_001100990]	ENSRNOT00000015395	498997	NM_001100990	R-spondin 3		GO:0005109|GO:0008150|GO:0003674|GO:0060670|GO:0005102|GO:0005576|GO:0005575|GO:0060070|GO:0008201	NM_001100990	CCCAACCAGCGAGACAAGAACGTGTATAGTACAAAGAAAGAAGTGTTCAAAGGGAGAGCG	TC634895	Rn.15751
Hlx	A_42_P460351|364069	0.019532	0.000445623	1.76745	up	209.849	217.19	204.484	120.168	86.4355	96.3442	0.521858	0.736556	0.721426	0	-0.305431	-0.179731	chr13	-	false	Rattus norvegicus H2.0-like homeobox (Hlx), mRNA [NM_001077674]	ENSRNOT00000003155	364069	NM_001077674	H2.0-like homeobox		GO:0000976|GO:0008284|GO:0003700|GO:0046622|GO:0005634|GO:0048513|GO:0006351|GO:0030154|GO:0048484|GO:0001889|GO:0043565|GO:0048557|GO:0007519|GO:0045629|GO:0045627	NM_001077674	ACCAGGGGTCTTGGCGTAAGGACAAGCTGCACTTAGGAGGCCTTTAACTTGTAAATAAAA	TC595286	Rn.35243
Top2a	A_64_P033214,A_44_P531770|360243	0.019532	0.000448089	2.17158	up	256.43	251.154	269.418	102.007	117.247	88.5984	1.04211	1.17497	1.35715	-0.0318031	0.329945	-0.0801463	chr10	-	false	topoisomerase (DNA) II alpha (Top2a), mRNA [Source:RefSeq mRNA;Acc:NM_022183] [ENSRNOT00000050725]///Rattus norvegicus topoisomerase (DNA) II alpha (Top2a), mRNA [NM_022183]	ENSRNOT00000050725	360243	XM_346406///NM_022183	topoisomerase (DNA) II alpha		GO:0000793|GO:0043130|GO:0000819|GO:0030261|GO:0042803|GO:0005080|GO:0045070|GO:0008094|GO:0071107|GO:0003916|GO:0000287|GO:0003918|GO:0009330|GO:0046982|GO:0005814|GO:0008301|GO:0007568|GO:0043234|GO:0007420|GO:0030263|GO:0005654|GO:0019899|GO:0006200|GO:0042826|GO:0005634|GO:0021707|GO:0007059|GO:0002244|GO:0021702|GO:0040016|GO:0008144|GO:0045944|GO:0000795|GO:0043065|GO:0042493|GO:0005730|GO:…	NM_022183	CCATTTAAGCCTATCAAAAAAGGGAAAAAGAAAAACCCTTGGTCTGATTCTGAATCAGAT///GGTCTCTGAAACCTGGCTTGAATATTTTTTGGATTCCACATAATTATATGCTTACTCAGC	TC573687///TC615782	Rn.90996
RT1-M1-5	A_64_P104268,A_64_P013476|680842	0.019532	0.000448173	2.13644	up	27.9835	18.9905	20.4671	6.93433	5.93183	7.27293	0.379395	0	0.2712	-0.96365	-1.0037	-0.66768	chr20	+	false	Rattus norvegicus RT1 class I, M1, gene 5 (RT1-M1-5), mRNA [NM_001168332]	ENSRNOT00000038725	680842	NM_001168332	RT1 class I, M1, gene 5		GO:0002474|GO:0006955|GO:0005886|GO:0042612|GO:0001916|GO:0042605|GO:0005102	NM_001168332	GGTAAGGAAAAGCAGAGTCTGAGTTCATGGCTTCATGGAAATATCAAGCCTAATCTGTAA///GGCTATTGCTATTGCTGTGGTTCTTGGAGCTCTGCTTATGGGAGCAGTGTTGACTTTTTT	NP1090682	Rn.222439
Ctss	A_44_P355928|50654	0.019532	0.000440482	2.07695	up	795.771	878.97	783.57	383.381	392.549	293.913	1.01681	1.31193	1.21796	0.146997	0.324824	-0.0885201	chr2	+	false	Rattus norvegicus cathepsin S (Ctss), mRNA [NM_017320]	ENSRNOT00000028732	50654	NM_017320	cathepsin S		GO:0001656|GO:0097067|GO:0009986|GO:0045453|GO:0005518|GO:0043394|GO:0005576|GO:0005615|GO:0005764|GO:0043231|GO:0002250|GO:0004197|GO:0016020|GO:0051603|GO:0050729|GO:0043236|GO:0030574|GO:0006508|GO:0008233|GO:0008234|GO:0001968|GO:0034769|GO:0051930	NM_017320	CCTTCACTTTGGTGATCAAGGATATATTCGGATGGCGAGAAATAACAAAAATCACTGCGG	TC607472	Rn.11347
	A_64_P103931	0.019532	0.00044813	1.75967	up	2820.47	2313.02	1918.43	1376.54	1172.71	1072.77	0.806506	0.677877	0.486043	-0.0510826	-0.16032	-0.264077	chr6	-	false	Uncharacterized protein [Source:UniProtKB/TrEMBL;Acc:F1LT72] [ENSRNOT00000039048]	ENSRNOT00000039048							TTCTACCCAGAGACAGGCCACTATATTGAGCCTCCTTACTTCCCCTTGTGTAAGGCTTCA
Taar5	A_64_P062383|294123	0.019532	0.000444642	2.00912	up	18.3753	18.8056	12.5036	5.68731	4.55187	4.68546	0.705355	0.971541	0.524163	-0.200335	-0.380256	-0.238039	chr1	-	false	Rattus norvegicus trace amine-associated receptor 5 (Taar5), mRNA [NM_001009650]	ENSRNOT00000061209	294123	NM_001009650	trace amine-associated receptor 5		GO:0007186|GO:0005887|GO:0007606	NM_001009650	TAACCCCATCATCTATGTCTTCTCGTATAGATGGTTTAGGAAGGCCCTGAAACTCCTCCT	TC579955	Rn.140571
Slc25a27	A_64_P252649|85262	0.019532	0.000443628	2.55238	down	22.1293	14.6474	20.209	36.7381	31.4814	30.5282	-0.700793	-1.11535	-0.464304	0.635259	0.613672	0.526156	chr9	+	false	Rattus norvegicus solute carrier family 25, member 27 (Slc25a27), mRNA [NM_053500]	ENSRNOT00000052068	85262	NM_053500	solute carrier family 25, member 27		GO:0008284|GO:0043066|GO:0048839|GO:0045177|GO:0035356|GO:0005739|GO:0003674|GO:0010917|GO:0046324|GO:0051562|GO:0070997|GO:0006810|GO:0043025|GO:0016021	NM_053500	TGGCTTACTTATGAAAAAATCAGACAGCTGAGTGGAGTCAGTCCATTCTAAGCCCCTAAA	NP956473	Rn.163043
Kifc1	A_64_P166385|294286	0.019532	0.000443659	1.8059	up	309.262	289.831	308.046	149.404	159.054	126.626	0.78934	0.857704	1.01619	0	0.216019	-0.110946	chr20	+	false	Rattus norvegicus kinesin family member C1 (Kifc1), mRNA [NM_001005878]	ENSRNOT00000065349	294286	NM_001005878	kinesin family member C1		GO:0008017|GO:0072686|GO:0005871|GO:0005815|GO:0005874|GO:0072382|GO:0005819|GO:0010826|GO:0030139|GO:0005634|GO:0003777|GO:0005524|GO:0007067|GO:0008569|GO:0047496|GO:0031616|GO:0005769|GO:0007018	NM_001005878	AGAGATCATCACGCAGCCACAGTGTGTTCCAGCTACAGATCTCTGGAGAGCATGCTGCCC	TC575837	Rn.38181
Abcc6	A_42_P463998|81642	0.019532	0.000445737	1.88885	up	10.2543	10.4537	10.8298	3.35386	2.97005	2.9358	0	0.162867	0.384892	-0.634287	-0.846438	-0.72404	chr1	-	false	Rattus norvegicus ATP-binding cassette, subfamily C (CFTR/MRP), member 6 (Abcc6), mRNA [NM_031013]	ENSRNOT00000042115	81642	NM_031013	ATP-binding cassette, subfamily C (CFTR/MRP), member 6		GO:0016323|GO:0016324|GO:0016020|GO:0006200|GO:0042626|GO:0016021|GO:0016887|GO:0016328|GO:0005524	NM_031013	CCGTGCGTGACAGTGTGCTGAGCAGTACCCTTCGCTTCTGCTCAGAGATGCCCTTCTAAA	TC573707	Rn.29976
	A_64_P126007	0.019532	0.000447728	1.66746	up	660.691	543.348	607.672	365.778	327.243	279.844	0.66295	0.535821	0.760831	0	-0.0195608	-0.233795	chrUn	+	false	Rattus norvegicus, 23 clones, strain BN/SsNHsdMCW RNOR03327639, whole genome shotgun sequence [AABR03128582]			AABR03128582					AAACCCATGATGTCATTCGCAAACCCACATGATGTCATGCCCCACTCCCATGATGCCATG
	A_64_P057687	0.019532	0.000444173	1.57948	down	1152.54	1083.82	868.729	1662.44	1396.73	1365.48	-0.0636387	0	-0.246706	0.645334	0.515667	0.507011			false									CCTGACCTTTTCCTTAGATAAATAAGCATTATTTTCTCTGTTTAGGCCTGAGGAAAAAAG
Fam83f	A_64_P008033,A_44_P606502|315145	0.0195321	0.000451807	1.89694	down	10.403	7.8523	8.95427	10.9957	10.8249	11.319	-0.702808	-0.976309	-0.640257	0.00688219	0.174589	0.27017	chr7	+	false	Rattus norvegicus family with sequence similarity 83, member F (Fam83f), mRNA [NM_001130502]	ENSRNOT00000024835	315145	NM_001130502	family with sequence similarity 83, member F			NM_001130502	TTACTGATGTGGAGTTTCAGCTGGGAAAGAGGCACAATGAGGGTTCCATGGCCAATATAT///AGTTCTTGCTTTTCTGAAAAGACCTTGGGTACCACTAGGACCAGAAAGGGACAAGGACAT	TC584295	Rn.24714
	A_64_P286599	0.0195321	0.000451893	1.4456	down	77.7441	64.5606	60.8115	82.2976	68.7684	79.9662	-0.0993195	-0.171135	-0.187347	0.368282	0.282175	0.486747	chr4	+	false									AACACACACACACTTAAATATGACGTACACTATGGAAGGAAAGTGGTATTTGTTGGCAAA
Gdpd3	A_64_P004745|293490	0.0195321	0.000450995	1.53739	up	387.195	338.006	366.231	203.504	207.873	210.623	0.524536	0.485364	0.670656	-0.174652	0	-0.00623465	chr1	+	false	PREDICTED: Rattus norvegicus glycerophosphodiester phosphodiesterase domain containing 3 (Gdpd3), mRNA [XM_002725663]		293490	XM_002725663	glycerophosphodiester phosphodiesterase domain containing 3		GO:0006629|GO:0008889|GO:0006071|GO:0070062	XM_002725663	GTCTGAGGCCCTGTCCTGTCTTTCTCTTAAGGAAAAATAAATAAATATTTTCTTGTCAGT	TC625845
	A_64_P108609	0.0195321	0.000450821	1.58235	up	251.471	238.623	216.659	131.098	135.983	112.917	0.4692	0.559296	0.485264	-0.192727	0	-0.279732	chr8	+	false									GTCCTAGGCTTCCTCCCACCTAAGCTTCTGCTGGATGCTGGGCCCTCGGCTGCAGGCTAA
RGD1562378	A_42_P754654|500351	0.0195896	0.000456217	2.00144	up	3946.65	3466.05	4350.3	1895.59	1678.17	1789.26	0.828856	0.782039	1.21881	-0.0621634	-0.101367	-0.00987721	chr4	-	false	PREDICTED: Rattus norvegicus histone H4 variant H4-v.1 (RGD1562378), mRNA [XM_575704]		500351	XM_575704	histone H4 variant H4-v.1			XM_575704	GAATGAGGACTGGTGTTCAGGTTTGGAAACCCACAATAAAGTCACCATGCAACATAAATT
Palld	A_44_P762053|364558	0.0195896	0.000455309	2.14124	up	10.96	13.206	12.0723	3.01193	3.25845	2.93062	0.518494	0.957348	1.00265	-0.303706	-0.232069	-0.281066	chr16	+	false	Palladin [Source:UniProtKB/TrEMBL;Acc:F1LP78] [ENSRNOT00000064850]	ENSRNOT00000064850	364558	XM_006253064	palladin, cytoskeletal associated protein			XM_006253064	ACCTGGCACGCAGAGCTATAGACAACTCTGAAACTGAAGATTTTGACTCCGAAAAGGAGA	TC578490	Rn.160897
Doxl1	A_43_P19484|312316	0.0195896	0.000455918	1.54854	up	323.983	249.094	271.497	168.493	158.473	143.827	0.648203	0.420053	0.625413	-0.0645823	0	-0.134475	chr4	+	false	Rattus norvegicus diamine oxidase-like protein 1 (Doxl1), mRNA [NM_199233]	ENSRNOT00000032300	312316	NM_199233	diamine oxidase-like protein 1		GO:0008131|GO:0048038|GO:0005507|GO:0009308	NM_199233	ACCTAAGAGCTCTGCAGGCTTTGTGCTCCAGCCCATCAACCTCCCTGGCTTCTAGAGACA	TC599562	Rn.79162
Tspan15	A_44_P817760|679462	0.0195896	0.000455348	1.40987	up	559.256	504.932	524.733	335.724	337.307	330.273	0.424658	0.421332	0.546587	-0.114578	0.0204592	0			false	Rattus norvegicus tetraspanin 15 (Tspan15), mRNA [NM_001115032]	ENSRNOT00000075714	679462	NM_001115032	tetraspanin 15		GO:0051604|GO:0005886|GO:0019899|GO:0090002|GO:0008593	NM_001115032	TAATAACCATCTTTTGTATACAATTAACAAGAGTTTCTGGCTACTCAAAACTAGCCACCG	TC592581	Rn.216503
Emp1	A_44_P807058|25314	0.0196372	0.000458073	2.01941	down	146.075	150.469	148.712	304.336	209.18	253.672	-0.953212	-0.746197	-0.681613	0.400355	0	0.26042	chr4	+	false	Rattus norvegicus epithelial membrane protein 1 (Emp1), mRNA [NM_012843]		25314	NM_012843	epithelial membrane protein 1		GO:0008150|GO:0003674|GO:0005886|GO:0016049|GO:0016021	NM_012843	ATTTCTCTAGTGTATTATGTTTAAGGGAATGTTCAAGTAGGTTACTTAACTGCTGAGCTG	TC584012	Rn.19723
Eddm3b	A_64_P017560|290032	0.0197873	0.00046233	2.12245	down	124.768	146.919	104.642	228.593	200.949	231.231	-1.11578	-0.691897	-1.12507	0.073287	0.0287199	0.222443	chr15	+	false	Rattus norvegicus epididymal protein 3B (Eddm3b), mRNA [NM_178103]	ENSRNOT00000043941	290032	NM_178103	epididymal protein 3B			NM_178103	TCTTTATGTCTATCCAAACCGAATGATCGTCCCTTCCACGAATAAATTGTTATCCACTGT	TC579450	Rn.50065
LOC100911530	A_44_P1071010|100911530	0.0198539	0.000464645	2.0858	up	349.389	276.158	276.964	111.467	141.771	118.854	0.907287	0.724728	0.804835	-0.488798	0	-0.256158	chr2	+	false	Rattus norvegicus LRRGT00061 mRNA, complete cds. [AY387047]		100911530	AY387047	uncharacterized LOC100911530				TAGCTCGCCCTCCTTTGTGTTTCCCAACGAGGAAGTAAACGATATCGAGAATCAATATAT	NP860761	Rn.233241
LOC300308	A_64_P084479,A_64_P062995,A_64_P117383|300308	0.0199336	0.000468793	1.56023	down	417.211	434.501	347.061	600.012	524.472	530.217	-0.295813	-0.0788841	-0.349124	0.436311	0.374306	0.390826	chr7	+	false	Rattus norvegicus similar to hypothetical protein 4930509O22 (LOC300308), mRNA [NM_001013952]	ENSRNOT00000042460///ENSRNOT00000046378	300308	NM_001013952	similar to hypothetical protein 4930509O22		GO:0004674|GO:0005524	NM_001013952	CAAAAAATTACAACGGGGACCTATACCATTCCACATCACCTGTCTGGGCAACTCGAAAAC///TCAATGAGATTGAGCAAAAGATTACAACGGGGACCTATACCGTTCCACATCACCTGTCTG///TTAAGGGGCTGGAAATAGACTGGACTCACAGTTACCATTAAAACTGAAGTTCTGTCCTTT	TC580166///TC619533	Rn.68319
Efr3b	A_44_P220466|313928	0.0200014	0.000472002	1.78297	down	67.3284	50.0632	47.8578	75.3822	70.1098	81.5078	-0.341216	-0.593673	-0.578688	0.210274	0.291657	0.48735	chr6	-	false	Protein Efr3b [Source:UniProtKB/TrEMBL;Acc:F1LTW9] [ENSRNOT00000039251]	ENSRNOT00000039251	313928	XM_006225717	EFR3 homolog B (S. cerevisiae)			XM_006225717	GTAATAGAGACCAGGAAGAAAGAGGCACCATACATGCTTCCTGAGGATGTGTTTGTGGAA
Slc27a1	A_44_P290394|94172	0.0200014	0.000472679	1.55975	up	8248.8	7320.75	7947.44	4629.56	4676.21	4515.29	0.512583	0.469099	0.708284	-0.162154	-0.0305777	-0.0412464	chr16	+	false	Rattus norvegicus solute carrier family 27 (fatty acid transporter), member 1 (Slc27a1), mRNA [NM_053580]	ENSRNOT00000024659	94172	NM_053580	solute carrier family 27 (fatty acid transporter), member 1		GO:0005515|GO:0006646|GO:0001579|GO:0071902|GO:0005886|GO:0033211|GO:0005783|GO:0016874|GO:0009409|GO:0005743|GO:0042803|GO:0043231|GO:0005739|GO:0000166|GO:0006631|GO:0032049|GO:0031957|GO:0006654|GO:0006655|GO:0006656|GO:0015245|GO:0032868|GO:0006661|GO:0071072|GO:0012505|GO:0008150|GO:0005901|GO:0015908|GO:0016021|GO:0031652|GO:0015909|GO:0006659	NM_053580	CCAGGCATCATCTCTGGAGGCCCTAACCTTGGCAAAGCTTGGATGTCCTCACATCACAGC	TC574562	Rn.1047
Olr1087	A_44_P414421|299586	0.0200014	0.000472671	1.5787	up	10.2478	9.74452	8.08353	3.22815	3.05197	3.33055	0.272265	0.321717	0.204684	-0.388827	-0.534384	-0.254334	chr7	+	false	Rattus norvegicus olfactory receptor 1087 (Olr1087), mRNA [NM_001000418]	ENSRNOT00000009615	299586	NM_001000418	olfactory receptor 1087		GO:0050911|GO:0004984|GO:0007186|GO:0004930|GO:0016021	NM_001000418	GCAGGCTGTCTTATCCAAATGTATGCCTTTCACCTCTTTGGGACCATAGACAGCTTCCTC	NP1478987	Rn.143332
Fbxl7	A_44_P137273|361907	0.0200272	0.000474817	2.2673	up	104.68	111.716	84.8651	33.3931	30.3164	39.3877	0.638646	0.9428	0.584602	-0.614843	-0.557478	-0.204564	chr2	-	false	Rattus norvegicus F-box and leucine-rich repeat protein 7 (Fbxl7), mRNA [NM_001108545]	ENSRNOT00000031170	361907	NM_001108545	F-box and leucine-rich repeat protein 7		GO:0007067|GO:0005813|GO:0016567|GO:0008283|GO:0000086|GO:0031146|GO:0019005	NM_001108545	CTGCAAATGTTAAATGTCCAGGACTGTGAAGTTTCGGTAGAGGCCCTGCGGTTTGTGAAG	TC602633	Rn.45065
Elac1	A_42_P475260,A_64_P160613|307604	0.0201255	0.000478685	1.41194	down	67.0155	62.0571	53.9745	69.1865	63.8909	69.52	-0.346173	-0.250281	-0.392613	0.101534	0.153462	0.248976	chr18	-	false	Rattus norvegicus elaC ribonuclease Z 1 (Elac1), mRNA [NM_001107406]	ENSRNOT00000000125	307604	NM_001107406	elaC ribonuclease Z 1		GO:0016891|GO:0042779|GO:0005634|GO:0005829	NM_001107406	ATTTGGAAAAGTGAGTCATCGAGTGAATCTCATAGATGTGGAGAGAGACAGTCACCCCAG///CAAGAAGTGACTCTAGCGGAAGATTTTATGGTGATTGGCATTCCGATCAAGAAGTGACAC	TC594034	Rn.37959
LOC500013	A_64_P076337|500013	0.0201255	0.000478224	1.67281	up	1108.46	1015.97	1151.84	651.281	580.045	535.586	0.577059	0.599112	0.858042	0	-0.0374575	-0.155145	chr4	-	false	PREDICTED: Rattus norvegicus sterile alpha motif domain-containing protein 9-like (LOC500013), misc_RNA [XR_008617]		500013	XR_008617	similar to sterile alpha motif domain containing 9-like			XR_008617	CATTTCAGTTGGTCCCAGAGTAACTCTCTAACTGGTCAATAAAAATCCGTTGTAAATTAA	TC599296	Rn.233923
Tacc3	A_64_P055994|360962	0.0202594	0.000482643	1.67092	up	2779.99	2791.57	2876.68	1608.48	1598.71	1397.69	0.585658	0.752386	0.885792	-0.0228615	0.101371	-0.0765991	chr14	-	false	Rattus norvegicus transforming, acidic coiled-coil containing protein 3 (Tacc3), mRNA [NM_001004424]	ENSRNOT00000032972	360962	NM_001004424	transforming, acidic coiled-coil containing protein 3		GO:0030097|GO:0001666|GO:0005813|GO:0021987|GO:0008283|GO:0019904|GO:0000226|GO:0030953|GO:0032886|GO:0042994|GO:0005737|GO:0022027|GO:0051726|GO:0022008	NM_001004424	GTCTGTCTGCCCATTTCCTTGTCTGTCTGACTTCTGTGTGGTTTATTTAAACCTCTATTC	TC584950	Rn.58838
Lyzl4	A_43_P19279|363168	0.0202766	0.0004846	3.91438	down	16.0591	7.9134	11.7803	31.6797	25.7693	33.9608	-1.09259	-1.94142	-1.17027	0.510081	0.422155	0.769829	chr8	-	false	Rattus norvegicus lysozyme-like 4 (Lyzl4), mRNA [NM_001246183]	ENSRNOT00000026173	363168	NM_001246183	lysozyme-like 4		GO:0016998|GO:0003796|GO:0005634	NM_001246183	TTGCTGCTTCAATCCATCCGGTTATCTCACCACTGATTGCTCCAGATGGAAAGGGACAAC	TC606911	Rn.46028
Pde1b	A_44_P433359|29691	0.0202766	0.000484413	1.56343	up	604.546	500.594	537.884	299.015	322.637	308.274	0.576455	0.44784	0.628876	-0.223461	0	-0.0575218	chr7	+	false	Rattus norvegicus phosphodiesterase 1B, calmodulin-dependent (Pde1b), mRNA [NM_022710]	ENSRNOT00000055272	29691	NM_022710	phosphodiesterase 1B, calmodulin-dependent		GO:0005516|GO:0048101|GO:0036006|GO:0004115|GO:0004112|GO:0046069|GO:0005634|GO:0046872|GO:0042053|GO:0042428|GO:0007165|GO:0001975|GO:0005737|GO:0001505|GO:0008542|GO:0043025|GO:0007626|GO:0030224|GO:0097011|GO:0006198	NM_022710	TAGCACTATCCATCAGGACTGGTTCCCCCATCTGCTCCAAGGGAGTGTGTTGGTTGTGAT	TC577072	Rn.53489
Edn1	A_44_P334736|24323	0.0202937	0.000486528	1.89033	down	5.98618	6.37746	6.67227	7.26198	5.76181	6.91064	-0.579729	-0.856455	-0.850508	0.148277	0	0.320951	chr17	-	false	Rattus norvegicus endothelin 1 (Edn1), mRNA [NM_012548]	ENSRNOT00000019361	24323	NM_012548	endothelin 1		GO:0019722|GO:0005615|GO:0006885|GO:0019229|GO:0046888|GO:0007507|GO:0001516|GO:0014032|GO:0015758|GO:0046887|GO:0032496|GO:0003100|GO:0031583|GO:0030335|GO:0043179|GO:0030593|GO:0045840|GO:0000122|GO:0001701|GO:0005125|GO:0014065|GO:0032269|GO:0045793|GO:0001501|GO:0007186|GO:0005179|GO:0035815|GO:0016049|GO:0010460|GO:0035810|GO:0030072|GO:0008284|GO:0042482|GO:0030818|GO:0007267|GO:0010259|GO:…	NM_012548	CATTTCAGGGAGAAACTCCAAAGTCCATGCAAAAAATTTTCTGAGGAATGCACAAATTGA	TC578757	Rn.10918
Pgf	A_64_P120634,A_64_P120640|94203	0.0202973	0.00048742	1.6563	down	718.344	765.582	593.263	1100.86	951.484	1020.63	-0.528496	-0.277783	-0.585465	0.280696	0.202379	0.309072	chr6	-	false	Rattus norvegicus placental growth factor (Pgf), mRNA [NM_053595]	ENSRNOT00000007790	94203	NM_053595	placental growth factor		GO:0001666|GO:0001658|GO:0007565|GO:0008284|GO:0046982|GO:0042493|GO:0031100|GO:0002040|GO:0060688|GO:0005615|GO:0045766|GO:0042803|GO:0030154|GO:0032870|GO:0001938|GO:0016020|GO:0051781|GO:0005172|GO:0008083	NM_053595	TTCCGGGACTGTCTAACTGCCAAGCCAGATTCTCTTGAATAAAGCATTCTAGTCTGGAAC///ATCGGGATCCACATTCCTACGTGGAGATGACATTCTCTCAGGATGTGCTCTGCGAATGCA	TC578064///NP069029	Rn.6960
	A_64_P036246	0.0204188	0.000491117	1.50878	up	110.673	92.0446	83.3201	49.4419	50.3621	48.7252	0.569504	0.51748	0.409693	-0.210261	0	-0.0732069	chr8	-	false									AAGGAGATACTTCGCAGGCTCTCCCTGGGCGTGACAAAGGAACTGTCTCACTCCTGGACT
Vsig8	A_64_P005053|289236	0.0204995	0.000494623	1.60317	down	49.0413	41.6953	44.8584	53.8348	54.6815	55.7675	-0.326815	-0.335861	-0.135664	0.284096	0.483011	0.477336	chr13	+	false	Rattus norvegicus V-set and immunoglobulin domain containing 8 (Vsig8), mRNA [NM_001105972]	ENSRNOT00000011539	289236	NM_001105972	V-set and immunoglobulin domain containing 8		GO:0005622	NM_001105972	GTGTGTGAGATCTGAGCTCTGAGGCAACAGTGTTAGCACAATAAAGAAGCTTAAAGACTG		Rn.163232
	A_64_P003094	0.0205243	0.000496006	1.55758	down	125.104	119.745	113.13	175.407	132.903	158.156	-0.52106	-0.399806	-0.407049	0.27042	0.0447364	0.274858	chr4	-	false	Uncharacterized protein [Source:UniProtKB/TrEMBL;Acc:D4AD38] [ENSRNOT00000036164]	ENSRNOT00000036164							ATCAGCCCAGGCCGGATCTACATCAACTATAACAACATGAACACAGCTAACTCGGGCTAG
Kcnh8	A_64_P125330|246325	0.020565	0.000497776	2.32855	down	5.68802	9.44561	7.24453	12.4142	10.4465	10.8321	-1.09312	-0.49832	-0.91095	0.381153	0.345009	0.429748	chr9	-	false	Rattus norvegicus potassium voltage-gated channel, subfamily H (eag-related), member 8 (Kcnh8), mRNA [NM_145095]	ENSRNOT00000017246	246325	NM_145095	potassium voltage-gated channel, subfamily H (eag-related), member 8		GO:0043066|GO:0006366|GO:0006357|GO:0005887|GO:0005249|GO:0003705|GO:0042391|GO:0016021|GO:0000155|GO:0071805	NM_145095	AGCAGATAGAAACCCCAGACAAAGAGTTTGGGGATTAGTTTTGTCATAAGTGGATTTTTT	TC574444	Rn.30029
Asb7	A_44_P409950|365277	0.0206905	0.000504534	2.10852	down	7.0468	8.01559	8.31462	10.6829	12.0114	9.96313	-0.966198	-0.786873	-0.587584	0.115502	0.498708	0.273822	chr1	-	false	Rattus norvegicus ankyrin repeat and SOCS box-containing 7 (Asb7), mRNA [NM_001108915]	ENSRNOT00000018436	365277	NM_001108915	ankyrin repeat and SOCS box-containing 7		GO:0035556|GO:0016567	NM_001108915	CCACTGGCCGTTTCCATAAGTATTTCAGGAAGTAGTCGGCCGTGTTTGGATTTCTTACAA	TC621559	Rn.103815
	A_64_P057562	0.0206905	0.000504658	1.97317	up	4655.82	4335.41	5274.71	2516.58	2081.78	2069.21	0.793885	0.825961	1.21118	0.05023	-0.079546	-0.0812073	chr17	-	false	Histone H4 Osteogenic growth peptide [Source:UniProtKB/Swiss-Prot;Acc:P62804] [ENSRNOT00000074109]	ENSRNOT00000074109		XM_006222395				XM_006222395	AAGACGGTCACTGCCATGGACGTGGTCTACGCGCTTAAACGCCAGGGCCGCACACTCTAC	TC636044	Rn.1659
Dydc2	A_64_P022950,A_64_P040700|688422	0.0206905	0.000504761	1.62204	down	11.7448	9.96534	10.4172	13.5931	9.98868	10.2863	-0.633495	-0.692325	-0.459008	0.223484	0	0.0851226	chr16	-	false	Rattus norvegicus DPY30 domain containing 2 (Dydc2), mRNA [NM_001134797]	ENSRNOT00000031680	688422	NM_001134797	DPY30 domain containing 2			NM_001134797	TACAGCAACACTGAAAGAAGGAAGCTATCAGATTAAGCAGAAGTGTGAAAAGCGTCACCA///CTGCTAGCCATAACTACCTTTAATCATGTGAAGTTTTGAATTAGCTACTAGAGAAAAGTG		Rn.160900
Scn9a	A_44_P386383|78956	0.0207468	0.000507718	1.5376	down	74.1932	58.8796	57.304	83.1351	66.5219	79.2209	-0.236702	-0.380958	-0.353673	0.314962	0.167468	0.408265	chr3	-	false	Rattus norvegicus sodium channel, voltage-gated, type IX, alpha (Scn9a), mRNA [NM_133289]	ENSRNOT00000065126	78956	NM_133289	sodium channel, voltage-gated, type IX, alpha		GO:0006954|GO:0086010|GO:0043179|GO:0005248|GO:0009636|GO:0035725|GO:0001518|GO:0031402|GO:0009791|GO:0048266|GO:0019228	NM_133289	TCTAAAGAAAGCAATCAAGAATTGCTCCCAGAAAATGAGTAAGTAGCCATGAATATATGG	TC614409	Rn.88082
Kcns3	A_44_P416938|83588	0.0207497	0.000508583	2.11767	down	172.118	153.858	108.833	258.817	242.817	260.883	-0.86536	-0.857645	-1.31352	0	0.0575089	0.153401	chr6	-	false	Rattus norvegicus potassium voltage-gated channel, delayed-rectifier, subfamily S, member 3 (Kcns3), mRNA [NM_031778]	ENSRNOT00000006499	83588	NM_031778	potassium voltage-gated channel, delayed-rectifier, subfamily S, member 3		GO:0005251|GO:0005737|GO:0005794|GO:0005886|GO:0008076|GO:0051260	NM_031778	ATCATTTAATTCTCAGGGTGTACCTTTTAGCCATAGTTGGACATTCATTGCCGAATTCTG	TC575770	Rn.10878
Nov	A_64_P143007|81526	0.0207622	0.000510474	2.07849	down	941.928	877.708	608.561	1499.84	1519.16	1451.01	-0.645961	-0.594056	-1.05695	0.204758	0.356474	0.308404	chr7	+	false	Rattus norvegicus nephroblastoma overexpressed (Nov), mRNA [NM_030868]	ENSRNOT00000011904	81526	NM_030868	nephroblastoma overexpressed		GO:0031012|GO:0010468|GO:0030424|GO:0043025|GO:0005576|GO:0008083|GO:0001558|GO:0030425|GO:0043231|GO:0005520	NM_030868	GATCTAGTTGGTAGAATGTGTCACATCACACTCATTTTCTGTACATTAGTTAAATCCCAA	TC578476	Rn.162955
Ptpn3	A_64_P010763,A_44_P726568|362524	0.0208514	0.000523409	1.9541	down	31.4468	27.0478	19.727	34.3806	36.0132	35.7887	-0.517626	-0.522768	-0.862796	0.171017	0.423911	0.401396	chr5	-	false	Tyrosine-protein phosphatase non-receptor type [Source:UniProtKB/TrEMBL;Acc:F1LQQ5] [ENSRNOT00000059627]	ENSRNOT00000059627	362524	XM_001055793	protein tyrosine phosphatase, non-receptor type 3		GO:0008092|GO:0051045|GO:0005575|GO:0035335|GO:0003674|GO:0005737|GO:0006470|GO:0045930|GO:0009898|GO:0051117|GO:0001784|GO:0005856|GO:0004725	XM_001055793	AGTTTGTGTGTGAAGCGATTCTTCGAGTGTATGAAGAAGGCTTAGTCCAGACGTTGGATC///GGACTCCATGACTGGAATCGCCGACTACTGAATCTCTGGATTGCTGCTACTTCAAGCTCT	TC587322///TC609315	Rn.22271
Ttc30b	A_42_P677662|499814	0.0208514	0.00052786	1.40746	up	2408.32	2140.94	2268.25	1569.34	1404.16	1464.26	0.295171	0.279069	0.456223	-0.162139	-0.182158	-0.104513	chr3	-	false	Rattus norvegicus tetratricopeptide repeat domain 30B (Ttc30b), mRNA [NM_001127607]		499814	NM_001127607	tetratricopeptide repeat domain 30B		GO:0005929|GO:0030030|GO:0030992	NM_001127607	TGTTACTCTGTTATTCAGGGACCAGGCACTAAGTTCAGAACTTAGAAGTCCATAATGTCT	TC583575	Rn.87109
	ERCC-00137_95	0.0208514	0.000515786	1.8377	up	61.0868	43.692	39.4251	21.6311	18.1465	16.6532	0.87424	0.558482	0.510642	-0.166169	-0.190993	-0.33319			pos									GAAAAAATAATCATCTTGGATTGTAGCTCGCCGCGCACTCGGGATAGTCAGCGATTTTCT
Ccdc96	A_64_P236835,A_42_P687706|289716	0.0208514	0.000519992	1.61421	up	685.166	694.146	698.309	420.376	345.567	395.471	0.270162	0.443186	0.530868	-0.245775	-0.385578	-0.19691	chr14	-	false	PREDICTED: Rattus norvegicus coiled-coil domain containing 96 (Ccdc96), transcript variant 1, mRNA [XM_001063560]///PREDICTED: Rattus norvegicus coiled-coil domain containing 96 (Ccdc96), transcript variant 2, mRNA [XM_223518]	ENSRNOT00000008601	289716	XM_001063560///XM_223518	coiled-coil domain containing 96			XM_001063560///XM_223518	AACTGCGTACTAAGGTGACCAGCAACGTCCAGATTATAACACACGTGAAGGAAAAGCTGT///TGGGCAAGGTACAGAAAACCTCTATGCACTGATCCGATGACTCGGTTGTCTTTGTACTAA	TC618199
Elovl5	A_64_P128862|171400	0.0208514	0.000528547	1.52623	down	214.373	162.47	174.672	244.697	231.078	240.651	-0.50912	-0.759912	-0.567225	-0.0573821	0.000707149	0.0503235	chr8	+	false	Rattus norvegicus ELOVL fatty acid elongase 5 (Elovl5), mRNA [NM_134382]	ENSRNOT00000010409	171400	NM_134382	ELOVL fatty acid elongase 5		GO:0009922|GO:0006636|GO:0005783|GO:0005789|GO:0034625|GO:0034626|GO:0016021|GO:0042761	NM_134382	GTACTTCCAGATCGGATACATGATTTCCCTGATTGCTCTCTTCACAAACTTCTACATTCA	TC580359	Rn.212229
Fgf21	A_42_P618217|170580	0.0208514	0.000531773	1.71088	down	47.0535	35.3274	33.2132	47.9229	44.8218	52.8498	-0.511788	-0.730069	-0.700094	0	0.0919719	0.290287	chr1	-	false	Rattus norvegicus fibroblast growth factor 21 (Fgf21), mRNA [NM_130752]	ENSRNOT00000028490	170580	NM_130752	fibroblast growth factor 21		GO:0008284|GO:0046326|GO:0070374|GO:0008083|GO:0090080	NM_130752	AAAGCCTCTAGGTTTCTTTGCCAACAACCAGATGGAACTCTCTATGGATCGCCTCACTTT	TC588041	Rn.81231
	A_64_P073899	0.0208514	0.000526715	3.19963	up	213.092	140.219	155.924	47.3131	30.6255	53.1566	1.7385	1.27633	1.50849	-0.139006	-0.552535	0.181149	chr14	+	false									GCTATCAAGTTGGCCAAGTACTATCGCAGGATGGATTCAGAGGATGTATATGATGAGTGA
Socs7	A_43_P23039|287659	0.0208514	0.00052879	1.56881	down	170.477	173.991	139.715	231.592	196.058	215.468	-0.375091	-0.172511	-0.437248	0.350116	0.245239	0.368813	chr10	+	false	PREDICTED: Rattus norvegicus suppressor of cytokine signaling 7 (Socs7), partial mRNA [XM_006247484]		287659	XM_006247484	suppressor of cytokine signaling 7		GO:0035556|GO:0008286|GO:0008150|GO:0003674|GO:0005737|GO:0016567|GO:0005730|GO:0045444|GO:0005634|GO:0005575|GO:0043231	XM_006247484	TGCTGTTGAACACGAAGGCATATGATCGACAGGCTCCAGTTTGAAGAACCAAATGAAGCT	TC624846	Rn.205543
Acbd7	A_43_P22378|361277	0.0208514	0.000531244	1.49586	down	57.6167	55.0945	44.1691	64.317	56.4413	59.6581	-0.301752	-0.141144	-0.4014	0.291107	0.281263	0.326273	chr17	-	false	Rattus norvegicus acyl-CoA binding domain containing 7 (Acbd7), mRNA [NM_001126079]	ENSRNOT00000064609	361277	NM_001126079	acyl-CoA binding domain containing 7		GO:0000062	NM_001126079	GCGGGGACAGATCTCTGGAAGCCTCCATTAGCAACGCTCTAAATAAAACCATGTGTTTTT		Rn.34533
Mocos	A_64_P109506|361300	0.0208514	0.000529513	1.65125	down	56.5158	43.7318	48.8635	63.3986	64.8361	60.4338	-0.788592	-0.967852	-0.693268	-0.187684	0.0212231	-0.112584	chr18	+	false	Rattus norvegicus molybdenum cofactor sulfurase (Mocos), mRNA [NM_001108425]	ENSRNOT00000066583	361300	NM_001108425	molybdenum cofactor sulfurase		GO:0043545|GO:0030170|GO:0006777|GO:0016829|GO:0016740|GO:0008265|GO:0030151	NM_001108425	TATTATTACCAAGGGAGCCAGGGCTTTTGAAGAAGAGCAGTGGGATGAGATTTCGATTGG	TC590383	Rn.51875
Creb3l1	A_64_P041223|362165	0.0208514	0.000524948	1.62059	down	804.34	747.387	601.965	1080.66	1092.89	935.189	-0.518504	-0.466646	-0.716043	0.106016	0.24181	0.0405254	chr3	-	false	Rattus norvegicus cAMP responsive element binding protein 3-like 1 (Creb3l1), mRNA [NM_001005562]	ENSRNOT00000007771	362165	NM_001005562	cAMP responsive element binding protein 3-like 1		GO:0043565|GO:0006986|GO:0030500|GO:0001077|GO:0006366|GO:0005783|GO:0045944|GO:0003682|GO:0005789|GO:0005634|GO:0016021	NM_001005562	GCCTTTTTAACTGCTCCTCCACCAGCTCAGCACACGCTTTAAGAAAGCAAAATTAAAAAA	TC575268	Rn.24541
Serpinh1	A_64_P063623|29345	0.0208514	0.000521089	1.40786	down	4016.32	3407.76	3261.94	4719.21	4257.65	4705.58	-0.615097	-0.712054	-0.685187	-0.213622	-0.246641	-0.0715513	chr1	-	false	Rattus norvegicus serpin peptidase inhibitor, clade H (heat shock protein 47), member 1, (collagen binding protein 1) (Serpinh1), mRNA [NM_017173]	ENSRNOT00000022983	29345	NM_017173	serpin peptidase inhibitor, clade H (heat shock protein 47), member 1, (collagen binding protein 1)		GO:0003433|GO:0005793|GO:0004867|GO:0005783|GO:0005518|GO:0006950|GO:0005615|GO:0010951|GO:0030162|GO:0051604|GO:0005737|GO:0030199|GO:0005788|GO:0051082|GO:0032964	NM_017173	CATGCCCTGAGCCCTCGGTTTTCCTGTTCACCTCTGATTCCCTTTAACCACAAAACTAGG	TC576404	Rn.98199
LOC307263	A_64_P056122,A_64_P056124|307263	0.0208514	0.000527172	1.44788	down	7960.9	7988.28	6888.37	10185	10214.4	10148.6	-0.31639	-0.171628	-0.293795	0.170059	0.318378	0.331583	chr18	+	false	PREDICTED: Rattus norvegicus glyceraldehyde-3-phosphate dehydrogenase-like (LOC307263), misc_RNA [XR_146400]		307263	XR_146400	similar to Glyceraldehyde-3-phosphate dehydrogenase (GAPDH)				CCATAAACAAAGTTAGTTGTGTACACACACACACACACACACACAAAGGTATAGAACTCT///TGTTGCCATCGACAACCCTTTTATTGACTCAATTATATGGTCTACATGTTCCAATATGAC		Rn.233425
Hlcs	A_64_P059834|288240	0.0208514	0.000531434	2.45948	down	7.58565	7.2503	6.47198	10.9893	9.13058	10.9338	-0.15316	-0.172573	-0.682135	0.906914	0.852678	1.1276	chr11	-	false	PREDICTED: Rattus norvegicus holocarboxylase synthetase (biotin-(proprionyl-CoA-carboxylase (ATP-hydrolysing)) ligase) (Hlcs), transcript variant X4, mRNA [XM_006221087]	ENSRNOT00000002291	288240	XM_006221087	holocarboxylase synthetase (biotin-(proprionyl-CoA-carboxylase (ATP-hydrolysing)) ligase)		GO:0009305|GO:0004080|GO:0008283|GO:0016570|GO:0071110|GO:0070781|GO:0042803|GO:0016363|GO:0005829|GO:0005739|GO:0005737|GO:0018271|GO:0005652|GO:0009374|GO:0004077|GO:0019899|GO:0000785	XM_006221087	ATCAATGACCTCATCGAAGAACACAATAAGCAGAACAAGGCAGGCCTGAAGCCCTTACAA
Chrm1	A_64_P036499|25229	0.0208514	0.000517214	1.5857	down	35.4879	26.6262	24.6352	34.1787	33.1934	29.4244	-0.037745	-0.249403	-0.223657	0.46157	0.614247	0.408732	chr1	+	false	Rattus norvegicus cholinergic receptor, muscarinic 1 (Chrm1), mRNA [NM_080773]	ENSRNOT00000024785	25229	NM_080773	cholinergic receptor, muscarinic 1		GO:0030054|GO:0005886|GO:0045202|GO:0014069|GO:0090316|GO:0007274|GO:0007213|GO:0016907|GO:0030425|GO:0032279|GO:0040012|GO:0043270|GO:0050890|GO:0005887|GO:0045211|GO:0008144|GO:0043679|GO:0046541	NM_080773	CACCTGGACACCATATAACATCATGGTGCTGGTATCTACCTTCTGCAAGGACTGTGTTCC	TC578772	Rn.119395
Mansc4	A_64_P019505,A_64_P126032|691362	0.0208514	0.00052124	1.94459	down	16.909	14.934	11.4312	17.5776	17.002	20.603	-0.669252	-0.645582	-0.871028	0.0422239	0.200071	0.450241	chr4	-	false	Protein Mansc4 [Source:UniProtKB/TrEMBL;Acc:D4ADQ5] [ENSRNOT00000055463]///PREDICTED: Rattus norvegicus MANSC domain containing 4 (Mansc4), transcript variant X1, mRNA [XM_001077890]	ENSRNOT00000055463	691362	XM_001077890	MANSC domain containing 4			XM_001077890	CACGTGGGACAAGGGACAGGATCTGGGTGCAAACGTAGCACACTGAAGGAAACCTCTTAA///AAAGGCTGGAGCTCCTAAGGCTTTCTGTGAGGAAGAGCATTTTATAAAAGAAATAAAAAA	TC636121	Rn.148795
LOC685699	A_44_P791266|685699	0.0208514	0.000521064	2.43564	down	7.11227	6.46929	6.88208	10.8714	7.33426	9.9892	-0.667794	-1.06493	-1.02662	0.433494	0.0930052	0.567068	chrX	-	false	PREDICTED: Rattus norvegicus hypothetical protein LOC685699 (LOC685699), transcript variant X1, mRNA [XM_001064894]	ENSRNOT00000065789	685699	XM_001064894	hypothetical protein LOC685699		GO:0005198|GO:0005923	XM_001064894	ATCAGGAATTTAACATCTCTGGGTCGGCAACCAGAATTCTGATGCACAGCTCTATCAACT
Neurl3	A_44_P312089|316326	0.0208514	0.000524369	1.74513	up	17.6395	13.9948	13.2812	5.84958	5.78564	4.02989	0.141101	0	0.094625	-0.680027	-0.567662	-0.92659	chr9	-	false	Rattus norvegicus neuralized E3 ubiquitin protein ligase 3 (Neurl3), mRNA [NM_001014100]	ENSRNOT00000038610	316326	NM_001014100	neuralized E3 ubiquitin protein ligase 3		GO:0004842|GO:0016567|GO:0008270	NM_001014100	TGCCAGAGTCTGAAGTCACATCAGGAGAGGAGTGTGTCATCTGCTTCCACAACACTGCCA	TC591412	Rn.17894
RGD1562890	A_64_P153105|294945	0.0208514	0.000526989	1.48598	up	520.942	477.457	460.818	280.69	282.663	305.254	0.451326	0.480021	0.501532	-0.226722	-0.0827856	0.0281467	chr2	-	false	Rattus norvegicus RGD1562890 (RGD1562890), long non-coding RNA [NR_037704]		294945	NR_037704	RGD1562890			NR_037704	CTCAGTGATGGACTAGACCCTGGAATTCTTAAGTCAAATAAACCCTTTCTTCTCAAAGTT	TC601762	Rn.144827
Nde1	A_64_P068698|83836	0.0208514	0.00051859	1.48327	up	1721.83	1518.1	1663.51	1083.13	931.385	990.349	0.0495005	0.0225077	0.238904	-0.435114	-0.525205	-0.435114	chr10	-	false	Rattus norvegicus nudE neurodevelopment protein 1 (Nde1), mRNA [NM_053347]		83836	NM_053347	nudE neurodevelopment protein 1		GO:0005515|GO:0008017|GO:0021987|GO:0000132|GO:0032154|GO:0007405|GO:0042802|GO:0005622|GO:0005737|GO:0047496|GO:0031023|GO:0005813|GO:0005815|GO:0005874|GO:0019904|GO:0005819|GO:0005623|GO:0051303|GO:0051298|GO:0007067|GO:0007020|GO:0000777|GO:0000776|GO:0031616|GO:0030900|GO:0001764	NM_053347	GTTCAATAGATGTGTGTGTCAGTCCTTCCATGTCTGTGCACGTGGCCATGAAGTTTGTTT	TC584982	Rn.20222
LOC680160	A_64_P018532|680160	0.0208514	0.000524597	1.64477	up	186.623	169.937	162.496	102.792	87.7872	73.2479	0.572988	0.607142	0.613305	0	-0.0435586	-0.316666	chr10	-	false	PREDICTED: Rattus norvegicus keratin-associated protein 4-12-like (LOC680160), transcript variant X1, mRNA [XM_002724554]		680160	XM_002724554	similar to keratin associated protein 4-7		GO:0045095	XM_002724554	ATCTCCAGCTGCTGCAGGCCCCAGTGTTGTCAGTCTGTGTGCTGCCAGCCTACATGCTGC
Inhbb	A_44_P576822,A_64_P030644|25196	0.0208899	0.000533553	1.62383	up	796.835	682.367	784.295	465.752	377.023	416.167	0.594467	0.51698	0.794525	0	-0.165208	-0.0270214	chr13	-	false	Rattus norvegicus inhibin beta-B (Inhbb), mRNA [NM_080771]	ENSRNOT00000075142	25196	NM_080771	inhibin beta-B		GO:0048471|GO:0032869|GO:2001235|GO:0046882|GO:0005576|GO:0046881|GO:0032924|GO:0048599|GO:0042803|GO:0009612|GO:0071397|GO:0005179|GO:0048178|GO:0045444|GO:0008083|GO:0040007|GO:0046676|GO:0060279|GO:0009267	NM_080771	TTTAATAAAGCCCTCCTTAGGTTCTGTTTCATAATAACTTAAAACCAAACAATTCCCCCC///AGTGACCCTTTGACTGTCTGTCACTTGGGTCCCTGGTGGGACTGGTGTGTGTGTGTGTGT	TC588070///TC643636	Rn.35074
Rasl11b	A_42_P540972|305302	0.0208952	0.00053608	1.92181	down	719.45	692.061	505.612	1043.02	1098.13	1122.43	-0.51473	-0.426108	-0.806599	0.214528	0.406949	0.458474	chr14	-	false	Rattus norvegicus RAS-like family 11 member B (Rasl11b), mRNA [NM_001002830]	ENSRNOT00000002869	305302	NM_001002830	RAS-like family 11 member B		GO:0006184|GO:0016020|GO:0007264|GO:0005525	NM_001002830	GGTACAGAAAAAAGTGTTAATTGATGCTGGTGTGGTTTGTGTAAACGACCCATAGCAATG	TC577130	Rn.36357
Kcng3	A_64_P097380|171011	0.0208952	0.000535371	2.42387	down	22.2897	28.5258	21.4661	41.2328	42.6856	38.309	-0.909159	-0.296298	-0.591238	0.582566	0.809617	0.643065	chr6	-	false	Rattus norvegicus potassium voltage-gated channel, subfamily G, member 3 (Kcng3), transcript variant 1, mRNA [NM_133426]	ENSRNOT00000006094	171011	NM_133426	potassium voltage-gated channel, subfamily G, member 3		GO:0005251|GO:0005737|GO:0005886|GO:0005783|GO:0008076|GO:0005249|GO:0051260|GO:0006813	NM_133426	ATAGAACAGTTTACTTACAGAGTAGTCAAGACTGGGACCACACACACAGGACAGTGACAG	TC579883	Rn.82689
Gpr37	A_44_P196217|117549	0.0208952	0.000534697	1.44535	up	2059.38	1834.28	1705.51	1171.51	1121.45	1229.89	0.497461	0.491412	0.465336	-0.145549	-0.0773506	0.0828447	chr4	-	false	Rattus norvegicus G protein-coupled receptor 37 (Gpr37), mRNA [NM_057201]	ENSRNOT00000003593	117549	NM_057201	G protein-coupled receptor 37		GO:0045964|GO:0043235|GO:0042416|GO:0005886|GO:0004930|GO:0031987|GO:0005789|GO:0016021	NM_057201	GCAAGTAGAGGGAGACATATTAACTACTCTAGAACTGATTTTGCAGATTAATATTTGTGC	TC588318	Rn.28035
Dgcr2	A_64_P077065|360742	0.0209157	0.000537407	1.66575	up	279.574	266.167	299.058	156.872	144.632	135.773	0.468164	0.556268	0.800067	-0.11332	-0.0862098	-0.184495	chr11	+	false	Rattus norvegicus DiGeorge syndrome critical region gene 2 (Dgcr2), mRNA [NM_001012146]	ENSRNOT00000043210	360742	NM_001012146	DiGeorge syndrome critical region gene 2		GO:0016020|GO:0042493|GO:0030246	NM_001012146	TTAGCAGATCTGGAAGACTCGACAGACAGTAGCAGTGCCCTGCTGGTGCCTCCTGATCCT	TC576714	Rn.6726
Batf3	A_64_P066841|60462	0.0210358	0.000541355	2.58609	down	41.9225	35.9579	26.9736	90.1858	60.9838	52.8738	-1.00118	-0.985305	-1.30857	0.600192	0.217077	0	chr13	+	false	Rattus norvegicus basic leucine zipper transcription factor, ATF-like 3 (Batf3), mRNA [NM_021865]	ENSRNOT00000004962	60462	NM_021865	basic leucine zipper transcription factor, ATF-like 3		GO:0043565|GO:0003700|GO:0046982|GO:0005634|GO:0043011|GO:0097028|GO:0009615|GO:0003677|GO:0006351	NM_021865	CCGGGTTGCAGCTCAGAGGAGCCGAAAGAAGCAGACACAGAAGTCTGACAAGCTTCACGA	TC614027	Rn.211982
Scyl3	A_44_P140100|360866	0.0211397	0.000545583	1.48552	down	62.643	63.3554	52.6604	73.4873	68.0483	65.7819	-0.604942	-0.373101	-0.57492	0.0308533	0.0958261	0.0332756	chr13	+	false	Rattus norvegicus SCY1-like 3 (S. cerevisiae) (Scyl3), mRNA [NM_001191828]	ENSRNOT00000003551	360866	NM_001191828	SCY1-like 3 (S. cerevisiae)		GO:0005737|GO:0005794|GO:0004672|GO:0016301|GO:0005524|GO:0030027	NM_001191828	AGTTCGATCAGAACTTGGTTTAGGAGAAGAGTTTACCATTCAAGTGAAAAAGAAACCAGC	TC622351	Rn.15991
Nefm	A_42_P752336|24588	0.0211894	0.000549585	1.70958	down	14152	12589.9	9471.65	20117.5	19267.5	17231.3	-0.518604	-0.547034	-0.846015	0.133624	0.197432	0.0782061	chr15	-	false	Rattus norvegicus neurofilament, medium polypeptide (Nefm), mRNA [NM_017029]		24588	NM_017029	neurofilament, medium polypeptide		GO:0005882|GO:0030424|GO:0043005|GO:0060052|GO:0031594|GO:0045104|GO:0005883|GO:0005623|GO:0031133|GO:0000226|GO:0005622|GO:0005198|GO:0045110|GO:0008088|GO:0005856	NM_017029	CTCCTCAGTCCTTGGGGGAATTCAAATGCATGTTCATGTATGTACCTAGGGAATTTGCCA	TC607489	Rn.10971
Olr398	A_64_P090364|405119	0.0211894	0.000559809	2.60295	down	4.76275	6.20618	6.507	8.62452	11.0006	6.22235	-0.366633	-0.372306	-0.360716	0.899537	1.41619	0.72505	chr3	+	false	Rattus norvegicus olfactory receptor 398 (Olr398), mRNA [NM_001000830]		405119	NM_001000830	olfactory receptor 398		GO:0050911|GO:0004984|GO:0007186|GO:0016021	NM_001000830	AGTCTGAGGAATCGAGACATGAAAGGAGCGCTGAGAAATATCCTCAACAGAACAAAATAA	NP1396582	Rn.143040
Pamr1	A_64_P006563|311252	0.0211894	0.000552577	4.14658	down	7.31338	6.47195	6.84476	13.8035	13.6018	23.1665	-1.43035	-1.85574	-1.82963	-0.0322046	0.180818	0.891437	chr3	+	false	Rattus norvegicus peptidase domain containing associated with muscle regeneration 1 (Pamr1), mRNA [NM_001107755]	ENSRNOT00000064282	311252	NM_001107755	peptidase domain containing associated with muscle regeneration 1			NM_001107755	AATTAGACAAATGTTGGCCGCTAGATTGGGAAAGAGAGATGAGAAGGATTCGTTTTCCCT		Rn.230588
Cntnap4	A_44_P410216|307865	0.0211894	0.000558276	1.77715	down	349.254	308.379	233.533	475.231	462.05	448.919	-0.351786	-0.372258	-0.71018	0.300707	0.401879	0.351877	chr19	+	false	Rattus norvegicus contactin associated protein-like 4 (Cntnap4), mRNA [NM_001107432]	ENSRNOT00000066057	307865	NM_001107432	contactin associated protein-like 4		GO:0030425	NM_001107432	AGGCTGTTTTGAAAAGCGAGCTTCATACCCAGAATGCAGTCGGTGAGAATCAGAAAGAGT		Rn.136887
Mras	A_44_P233963|25482	0.0211894	0.000559744	1.58925	down	4968.86	4295.65	3434.67	6478.46	6017.89	5917.17	-0.186523	-0.266864	-0.494503	0.326265	0.363975	0.366904	chr8	-	false	Rattus norvegicus muscle RAS oncogene homolog (Mras), mRNA [NM_012981]	ENSRNOT00000050374	25482	NM_012981	muscle RAS oncogene homolog		GO:0006184|GO:0005515|GO:0030742|GO:0016020|GO:0005886|GO:0007264|GO:0005525	NM_012981	CCTCTCAACGTGGACAAAACCTTCCATGACCTAGTTAGAGTAATTAGGCAACAGGTTCCA	TC584544	Rn.10641
Doc2b	A_44_P131749|81820	0.0211894	0.000554062	2.26097	down	23.519	29.2822	22.1864	44.7983	39.0791	35.8143	-0.729463	-0.145212	-0.440923	0.784777	0.786455	0.644	chr10	-	false	Rattus norvegicus double C2-like domains, beta (Doc2b), mRNA [NM_031142]		81820	NM_031142	double C2-like domains, beta		GO:0019905|GO:0005215|GO:0005886|GO:0048791|GO:0005623|GO:0031201|GO:0031340|GO:0006887|GO:0008021|GO:0005544|GO:0005737|GO:0008104|GO:0045956|GO:0015630|GO:0032024	NM_031142	CCGCAGTCAAGAAGAAAACACTAAACCCTGAATTCAATGAGGAGTTCTGTTACGAGATCA	TC577177	Rn.10689
Pappa	A_44_P438675|313262	0.0211894	0.000555498	2.77187	down	15.0091	16.3111	17.1308	31.271	25.3829	35.7279	-1.6864	-1.34802	-1.09076	0	-0.0819039	0.369298	chr5	+	false	Rattus norvegicus pregnancy-associated plasma protein A (Pappa), mRNA [NM_001107939]	ENSRNOT00000040898	313262	NM_001107939	pregnancy-associated plasma protein A		GO:0016020|GO:0004175|GO:0006508|GO:0051384|GO:0008233|GO:0005576|GO:0005615|GO:0032354|GO:0030154|GO:0008237	NM_001107939	GCCATTCATGGGAGACAATTACTGTGATGCCATCAACAATCGAGCCTTCTGCAACTATGA		Rn.207940
Fzd7	A_64_P031895|301440	0.0211894	0.000555395	1.70888	up	111.205	83.5884	93.7498	53.4979	38.8341	40.0519	0.895476	0.680385	0.908129	0.218613	-0.0371499	-0.0166202	chr9	+	false	cyclin-dependent kinase 15 [Source:MGI Symbol;Acc:MGI:3583944] [ENSRNOT00000071819]	ENSRNOT00000071819	301440	XM_237191	frizzled family receptor 7		GO:0008150|GO:0003674|GO:0004674|GO:0005575|GO:0005524	XM_237191	GACCTTTCTGCCTCCTACAGGAAGGGACACCTCCTAGCCGGGGTTAACAAATGTTGGTGA
	A_64_P134852	0.0211894	0.000558787	1.66121	up	151.204	128.125	131.207	75.9571	70.529	57.2514	0.674698	0.600628	0.704377	-0.0158038	0.0639877	-0.265177	chr5	-	false									ATTTCACTCGGCCTCCGTTTGACAGTTTCCCTCCCCGGAGAACTCCAGAGTTCCAGAGCT
Slc32a1	A_64_P096512|83612	0.0212183	0.000562051	1.42448	down	35933.5	34153.4	27649.8	43292.1	42577.8	41680	-0.426012	-0.36901	-0.545869	-0.0153303	0.0934238	0.112318	chr3	+	false	Rattus norvegicus solute carrier family 32 (GABA vesicular transporter), member 1 (Slc32a1), mRNA [NM_031782]	ENSRNOT00000020720	83612	NM_031782	solute carrier family 32 (GABA vesicular transporter), member 1		GO:0044306|GO:0043005|GO:0007568|GO:0045202|GO:0044292|GO:0015495|GO:0060077|GO:0030425|GO:0044316|GO:0008021|GO:0051286|GO:0015816|GO:0015812|GO:0006836|GO:0043229|GO:0015187|GO:0035725|GO:0016021|GO:0030659|GO:0015992	NM_031782	GTGCGTGTGGTGTGCTCGTGGTGAATAAGATGAAATGTATATCAGAAAAAATCTATCTCT	TC575644	Rn.10846
Fam198b	A_42_P562010|310540	0.0212183	0.000562193	1.84432	down	24.5254	17.7098	15.41	23.6059	25.0761	22.5011	-0.411088	-0.682412	-0.721113	0.142782	0.432024	0.259843	chr2	+	false	Rattus norvegicus family with sequence similarity 198, member B (Fam198b), mRNA [NM_199105]	ENSRNOT00000013524	310540	NM_199105	family with sequence similarity 198, member B		GO:0005794|GO:0000139|GO:0016021	NM_199105	GAAAGCGTATTGCAACAAATTAAGCAAGATTAAGTCTCAATTAATTCTTCCCCAAATCCC	TC574252	Rn.20514
Cdca3	A_64_P098921|297594	0.0212766	0.000564548	2.04247	up	919.703	1000.83	1024.49	465.667	471.012	372.124	0.794448	1.08901	1.19257	0	0.157226	-0.172144	chr4	+	false	Rattus norvegicus cell division cycle associated 3 (Cdca3), mRNA [NM_001007648]	ENSRNOT00000020803	297594	NM_001007648	cell division cycle associated 3		GO:0007067|GO:0016567|GO:0005829	NM_001007648	GCTACCAACTCTGGTATTTGGACACTATTCTTTTATGTTCGTGTCTTTCCTGTATATTAA	TC584525	Rn.129078
Nrxn3	A_43_P12942,A_64_P084817,A_64_P080530|116508	0.0212817	0.000565497	1.48817	down	2892.87	2622	2115.29	3751.86	3313.46	3235.08	-0.193873	-0.183848	-0.412887	0.345056	0.303766	0.281201	chr6	+	false	Rattus norvegicus neurexin 3 (Nrxn3), mRNA [NM_053817]///Rattus norvegicus neurexin III mRNA, complete cds, alternatively spliced. [L14851]	ENSRNOT00000073666///ENSRNOT00000064872	116508	NM_053817///L14851	neurexin 3		GO:0051965|GO:0090129|GO:0005886|GO:0005246|GO:0005623|GO:0007268|GO:0005576|GO:0071625|GO:0007416|GO:0007269|GO:0046872|GO:0035176|GO:0030534|GO:0007612|GO:0016021|GO:0007155	NM_053817	CCTTCGATCCAAGTGAGTCTGTAATGATGTTTGTGACTCTCGACTGTAACAATGTTGGCT///TCTTTCCCATGCTCCCCCCTTCTTTAGCGTTGTTAAAATTTATGTGCTGTCATCCACCCC///GCCAGCTCCAAGAGCGGCCATAAGAAACAGAAAAACAAGGACAAGGAGTATTATGTGTAA	TC573962///NP071000	Rn.10926
Izumo1	A_44_P943852|499152	0.0213058	0.000566952	1.58216	down	114.937	99.6496	84.6666	144.878	113.652	126.046	-0.457476	-0.45368	-0.664458	0.231509	0.0236964	0.154857	chr1	+	false	Rattus norvegicus izumo sperm-egg fusion 1 (Izumo1), mRNA [NM_001017514]	ENSRNOT00000033278	499152	NM_001017514	izumo sperm-egg fusion 1		GO:0007338|GO:0035036|GO:0001669|GO:0007342|GO:0005102|GO:0016021|GO:0002080|GO:0042803	NM_001017514	CATTGCCTCGGTACTTCACTTTAGAAAAACCAGAGTTAAATCGAAGAACTCAAATGTGGA	TC578378	Rn.125416
Capn12	A_64_P115086|308476	0.0213102	0.000567988	2.2194	down	7.87094	6.63023	6.77501	9.35055	9.20141	7.46094	-0.799693	-1.24426	-1.28902	0	0.178203	-0.0606704	chr1	+	false	Rattus norvegicus calpain 12 (Capn12), mRNA [NM_001110808]	ENSRNOT00000027645	308476	NM_001110808	calpain 12		GO:0005737|GO:0004198|GO:0005509|GO:0006508	NM_001110808	ACATTTGACAAGTTCGATGAAGATGCTTCTGGGACAATGAACTCCTGTGAACTGAGGCTG		Rn.219171
Nrtn	A_43_P15613|84423	0.0213653	0.000573428	1.81426	down	986.257	1024.2	733.649	1542.23	1453.17	1460.68	-0.703116	-0.489321	-0.916807	0.1127	0.168286	0.187916	chrUn	+	false	Rattus norvegicus neurturin (Nrtn), mRNA [NM_053399]	ENSRNOT00000072592	84423	NM_053399	neurturin		GO:0030424|GO:0008150|GO:0001755|GO:0021675|GO:0005576|GO:0008083|GO:0007169|GO:0031175	NM_053399	CTCACGCCCCGACCTGCAAAGGGGCCCTGGCGACTTTCAGGAGAACTGAATTCACATAAA	TC625215	Rn.21952
Gckr	A_43_P11724|25658	0.0213653	0.000572834	1.70879	down	90.4346	85.9312	68.3676	109.633	106.318	119.986	-0.580326	-0.451404	-0.724182	0.0585561	0.174862	0.329606			false	Rattus norvegicus glucokinase (hexokinase 4) regulator (Gckr), mRNA [NM_013120]	ENSRNOT00000073228	25658	NM_013120	glucokinase (hexokinase 4) regulator		GO:0004857|GO:0005515|GO:0001678|GO:0070095|GO:0019904|GO:0005623|GO:0070328|GO:0033133|GO:0005634|GO:0033132|GO:0046415|GO:0043086|GO:0005829|GO:0005622|GO:0005739|GO:0005737|GO:0051594|GO:0009750|GO:0030246|GO:0006006|GO:0005654|GO:0019899|GO:0000060	NM_013120	CTGTTCTCAACCGGATTATTTCCATTTTTACTGGTGTCTTCTGAACTCAGAAATAAAACT	TC575867	Rn.7863
Spata6	A_44_P323280|171413	0.0213748	0.000575227	1.41058	up	562.976	463.908	496.817	329.12	302.784	324.762	0.142535	0	0.170837	-0.431593	-0.421784	-0.322106	chr5	+	false	Rattus norvegicus spermatogenesis associated 6 (Spata6), mRNA [NM_134392]	ENSRNOT00000010524	171413	NM_134392	spermatogenesis associated 6		GO:0007275|GO:0005576|GO:0007283|GO:0030154	NM_134392	TCTTTCCATTTGGATGATGGTGAATGCTGGTCCAACAGAGCAGCCTCTTGTAAAGGGAAA	TC635950	Rn.8467
Ccnb2	A_44_P461544|363088	0.0213748	0.000575316	1.90581	up	164.898	157.88	170.525	74.3246	79.0844	62.181	0.740763	0.841333	1.03282	-0.109225	0.146613	-0.213685	chr8	-	false	Rattus norvegicus cyclin B2 (Ccnb2), mRNA [NM_001009470]		363088	NM_001009470	cyclin B2		GO:0007049|GO:0005813|GO:0019901|GO:0016020|GO:0015630|GO:0048538|GO:0005634|GO:0000079|GO:0043029|GO:0040007|GO:0001701|GO:0051301	NM_001009470	TATCGAAGACTTTGTTTATATCACAGATAATGCTTACACCAGTTCCCAAATCCGAGAAAT	TC578339	Rn.6743
Arg1	A_42_P758222|29221	0.0213943	0.000595323	1.48857	down	30.566	24.5901	21.3926	26.8508	24.5962	27.5469	-0.468634	-0.581661	-0.639514	-0.0874467	0	0.119407	chr1	+	false	Rattus norvegicus arginase 1 (Arg1), mRNA [NM_017134]	ENSRNOT00000017911	29221	NM_017134	arginase 1		GO:0043005|GO:0070301|GO:0030324|GO:0033189|GO:0071560|GO:0043434|GO:0005741|GO:0005634|GO:0014075|GO:0048678|GO:0005615|GO:0010043|GO:0010042|GO:0070207|GO:0005737|GO:0010963|GO:0071377|GO:0043025|GO:0032496|GO:0006525|GO:0071353|GO:0033197|GO:0043200|GO:0019547|GO:0007565|GO:0030145|GO:0060056|GO:0042493|GO:0060135|GO:0007568|GO:0009611|GO:0010269|GO:0009635|GO:0048545|GO:0001889|GO:0071222|GO:…	NM_017134	AGGAGTTAAAATACACAGTGATGTCAAGTGTCAACTCACGGTTGGAAGCAAAGGCATCTG	TC583273	Rn.9857
Gpr158	A_44_P125471,A_64_P026848,A_64_P053197|291352	0.0213943	0.000601104	1.48869	down	598.764	556.438	456.675	755.885	720.481	658.571	-0.479162	-0.432533	-0.65577	0.0548563	0.11748	-0.0176764	chr17	+	false	Rattus norvegicus G protein-coupled receptor 158 (Gpr158), mRNA [NM_001170326]	ENSRNOT00000034098	291352	NM_001170326	G protein-coupled receptor 158		GO:0008277|GO:0016020|GO:0005886|GO:0004930|GO:0016021|GO:0072659	NM_001170326	GTACGTACAGTGTGAAGGTCTCACAAACATTTACTAGGTTGTCCTTTCAATGCATGTGCA///CTTAGGAAGCCATAACTGTTATGATGAAAACTTTTAGTTTGGGCCATGGTTTATATAGTG///CCAATGTTCGAGTGATGGCTGGTTTTCAGGAACCCACAAATGTCACCTTAACAACTCAGA	TC587802	Rn.146822
Dusp5	A_42_P739860|171109	0.0213943	0.000591448	2.31	down	352.101	311.993	268.258	844.543	521.425	560.699	-0.88236	-0.90351	-1.04598	0.608076	0.0344648	0.149283	chr1	+	false	Rattus norvegicus dual specificity phosphatase 5 (Dusp5), mRNA [NM_133578]	ENSRNOT00000018889	171109	NM_133578	dual specificity phosphatase 5		GO:0000188|GO:0001706|GO:0006470|GO:0005654|GO:0005575|GO:0045892|GO:0017017|GO:0004725	NM_133578	GGGAGTCGTTTTCAAACTACTGATTCTGGGGTCTGCATCGTTTGCAATGTGGTACTACTA	TC575552	Rn.10877
Gpr17	A_64_P018212|767613	0.0213943	0.000588253	1.55823	up	316.975	306.781	297.904	196.169	169.453	148.326	0.445743	0.558914	0.584898	0	-0.0679002	-0.262261	chr18	-	false	Rattus norvegicus G protein-coupled receptor 17 (Gpr17), mRNA [NM_001071777]	ENSRNOT00000036537	767613	NM_001071777	G protein-coupled receptor 17		GO:0005886|GO:0004930|GO:0016021	NM_001071777	AAACGACTCACAGGTCCTCCTCCCAGCTTTGAAGGGAAAACCAACGAGAGCTCCCTGAGC		Rn.212749
	A_64_P133104	0.0213943	0.000585253	1.99723	up	35.6278	27.3314	27.493	11.7576	8.11986	11.0876	1.00314	0.822469	0.988336	-0.00664234	-0.319105	0.145702	chr17	-	false									GGCCATGGCAAGCGCCATCGAGTGCCATTCGCCCTATACTAGCCCTGCGGCACATTGGAG
Gas1	A_42_P728032|683470	0.0213943	0.000602834	2.05894	up	4469.49	3749.63	4589.25	2117.79	1604.88	2013.48	0.777957	0.667807	1.0619	-0.135982	-0.410155	-0.0719004			false	PREDICTED: Rattus norvegicus growth arrest-specific 1 (Gas1), mRNA [XM_001066058]		683470	XM_001066058	growth arrest-specific 1		GO:0035924|GO:0030308|GO:0008284|GO:0005886|GO:0060628|GO:0050680|GO:0048706|GO:0048592|GO:0045879|GO:0009953|GO:0048598|GO:0048701|GO:0045880|GO:0048589|GO:0007411|GO:2001240|GO:0042476|GO:0060021|GO:0021904|GO:0042474|GO:0043010|GO:0042473|GO:0046658|GO:0050679|GO:0043066|GO:0021587|GO:0002053|GO:0012501|GO:0045165|GO:0016020|GO:0008589|GO:0045930|GO:0010955|GO:0042733	XM_001066058	AGGAATCCACTCCCGCAGCCTATTTTAGGTGTGCCCTGTGTAGAAGAACAGACTTAAAAA	TC589997	Rn.216556
Foxm1	A_42_P527141,A_64_P013068|58921	0.0213943	0.000582565	1.64407	up	188.98	180.762	201.177	104.193	96.5194	91.1487	0.522043	0.630296	0.858272	-0.0527587	0	-0.0884562	chr4	+	false	Rattus norvegicus forkhead box M1 (Foxm1), mRNA [NM_031633]	ENSRNOT00000008003///ENSRNOT00000008012	58921	NM_031633	forkhead box M1		GO:0071156|GO:0007389|GO:0008284|GO:0003700|GO:0044212|GO:0006366|GO:0003705|GO:0090344|GO:0005634|GO:0046578|GO:0051591|GO:0032873|GO:0005622|GO:0051090|GO:0005737|GO:0003690|GO:0045944|GO:0042127|GO:0000086|GO:0009888|GO:0006978|GO:0005667|GO:0006355|GO:0019901|GO:0008301|GO:0005730|GO:0005575|GO:0000122|GO:0003677|GO:0034698|GO:0006351|GO:0043565|GO:0001889|GO:0006281|GO:2000377|GO:2000781|GO:…	NM_031633	CCACTCTACAAGCTAGCACAAGAACACTACTGTAACTACCTACTGAATAAAGCCCAGGTG///TTGTCCTGGACACAATGAATGATAGCCTCAGCAAGATCCTTCTAGACATCAGTTTCCCTG	TC574380	Rn.10665
Acsf2	A_42_P458494|619561	0.0213943	0.000603215	1.59826	down	46.6492	44.458	44.3026	54.0492	55.2955	53.5063	-0.702783	-0.541101	-0.44558	0	0.205911	0.13413	chr10	-	false	Rattus norvegicus acyl-CoA synthetase family member 2 (Acsf2), mRNA [NM_001034951]	ENSRNOT00000004673	619561	NM_001034951	acyl-CoA synthetase family member 2		GO:0005739|GO:0016874|GO:0006631|GO:0005524	NM_001034951	GAAATTCAAACTCCGAGAGCAGATGGAACAACATCTAAAACTGTGAAGCAAAGGAGGGCC	TC574668	Rn.146366
Hapln1	A_64_P157704,A_64_P069734,A_64_P069729|29331	0.0213943	0.000587849	2.73604	down	56.5115	60.3656	34.7247	113.292	104.912	97.7589	-1.02705	-0.688538	-1.44364	0.410327	0.45269	0.334023	chr2	+	false	hyaluronan and proteoglycan link protein 1 (Hapln1), mRNA [Source:RefSeq mRNA;Acc:NM_019189] [ENSRNOT00000043196]///Rattus norvegicus hyaluronan and proteoglycan link protein 1 (Hapln1), mRNA [NM_019189]	ENSRNOT00000043196///ENSRNOT00000042958	29331	M22337///NM_019189	hyaluronan and proteoglycan link protein 1		GO:0031012|GO:0005540|GO:0005198|GO:0005578|GO:0007155	NM_019189	TACACTTGGAAGGGCATCAAGTCCCTGAAGTTACCATCACTCGCCATTTCTGATAGAACA///GCTGGACAGAAAACAAGTACAATGTAGCAGCTTGACTTTATGTTAGTGTATGAAACATTA///AAGTGTGAGGTGATTGAAGGACTAGAAGATGATACTGCTGTGGTGGCATTAGAGTTACAA	NP516205///TC584043///TC579804	Rn.50531
	A_64_P111417	0.0213943	0.000589997	1.713	down	6.01409	6.24553	6.51066	5.93502	5.93619	5.41304	0.242111	-0.0725005	-0.0697222	0.726922	0.864407	0.838142	chr12	+	false									GATGATGCCATGGGTGATGCAGTGGGTGAGGCAGCAGATAATGCAGTAGATGTACAATGA
Zbtb24	A_64_P042684,A_43_P22070|365590	0.0213943	0.000596061	1.42268	down	89.2304	86.3785	71.3839	99.1886	90.2448	92.4381	-0.282746	-0.123928	-0.337998	0.226559	0.274985	0.279613	chr20	+	false	Rattus norvegicus zinc finger and BTB domain containing 24 (Zbtb24), mRNA [NM_001098667]	ENSRNOT00000057175	365590	NM_001098667	zinc finger and BTB domain containing 24		GO:0006355|GO:0003700|GO:0002244|GO:0005634|GO:0003677|GO:0046872|GO:0006351	NM_001098667	TTTGAGCTATGTATTCACTGTGACGTGTGAGCATGGCTTATATACAGGCCTTATCCCCTG///ACTCCCAGCCAGGGAGTTAGCATTGTAGCTGCTGAGAGCTCTCAGAACATGGCCACAGAC	TC639754	Rn.43308
Uap1	A_44_P138167,A_64_P055323|498272	0.0213943	0.000592663	1.41064	down	212.934	190.413	164.346	242.94	229.932	211.517	-0.135108	-0.129941	-0.28338	0.316627	0.380384	0.243604	chr13	-	false	Rattus norvegicus UDP-N-acteylglucosamine pyrophosphorylase 1 (Uap1), mRNA [NM_001191930]	ENSRNOT00000058560	498272	NM_001191930	UDP-N-acteylglucosamine pyrophosphorylase 1		GO:0003977|GO:0005886|GO:0030246|GO:0005634|GO:0006047|GO:0005829	NM_001191930	GTGTTTACGAACCTCAATTGCAGCACCATGTGGCTCAGAAGAAGATTCCATATGTGGATT///ATTAAAGTTTTTTAAGAAAATAACTGGACAGTAAAATAAAATTATCTTCTTGTCTCTGCA	TC593545///TC612687	Rn.138943
Hist2h4	A_64_P013900,A_64_P013898|295277	0.0213943	0.000580716	2.04336	up	3040.44	2825.54	3521.3	1551.35	1263.8	1383.19	0.713435	0.748879	1.16567	-0.103633	-0.255156	-0.106048	chr2	-	false	Rattus norvegicus histone cluster 2, H4 (Hist2h4), mRNA [NM_001123469]	ENSRNOT00000040210	295277	NM_001123469	histone cluster 2, H4			NM_001123469	TGGTGTACTGAAGGTGTTCCTGGAGAACGTGATCCGCGACGCAGTCACCTACACTGAGCA///TTCAGGCTGAGCTAACCATGTCTGGCAGAGGAAAGGGTGGTAAGGGCTTAGGCAAGGGTG		Rn.220155
Gjc3	A_64_P142640|288529	0.0213943	0.000597886	2.75881	up	486.597	371.591	579.202	147.889	141.107	159.129	1.15294	0.912621	1.63664	-0.332937	-0.25809	-0.0989008	chr12	-	false	PREDICTED: Rattus norvegicus gap junction protein, gamma 3 (Gjc3), transcript variant X2, mRNA [XM_221997]	ENSRNOT00000001797	288529	XM_221997	gap junction protein, gamma 3		GO:0007154|GO:0043209|GO:0042552|GO:0007605|GO:0005922|GO:0016021|GO:0042803	XM_221997	AAACTTCCCCTCTTTAAGAACTTGTCAACCTCAGAGCGCTCTGTAAGACACAAGGACACA
	A_64_P164616	0.0213943	0.000602817	2.08872	up	14.9013	14.2718	9.49171	3.03399	3.94766	2.94947	0.933368	1.09187	0.636661	-0.281934	0	-0.244026	chr2	+	false									AAGAAGCAAAAAGACAACGACGTGCTTCTGTTCATTGTGGGTGTCAAGGTCAGCAAGTAC
	A_64_P039911	0.0213943	0.000587471	1.94321	up	1669.52	1395.81	1826.74	818.482	711.841	735.334	0.836404	0.731142	1.19654	-0.0117302	-0.0760889	-0.0234251	chr4	-	false	Histone H4 Osteogenic growth peptide [Source:UniProtKB/Swiss-Prot;Acc:P62804] [ENSRNOT00000071512]	ENSRNOT00000071512		XM_001072344				XM_001072344	ACATCGCAAGGTTCTCCGAGACAACATCCAGGGCATTACCAAGCCCGCTATCCGGCGTTT	TC596447	Rn.10465
Cyp4f1	A_43_P12051|56266	0.0213943	0.000605083	1.96633	up	1194.8	1097.45	1193.57	509.347	488.503	617.14	0.762663	0.796483	0.998632	-0.280153	-0.214986	0.126404	chr7	-	false	Rattus norvegicus cytochrome P450, family 4, subfamily f, polypeptide 1 (Cyp4f1), mRNA [NM_019623]	ENSRNOT00000006533	56266	NM_019623	cytochrome P450, family 4, subfamily f, polypeptide 1		GO:0019369|GO:0004497|GO:0008391|GO:0070330|GO:0050544|GO:0005506|GO:0005789|GO:0009636|GO:0016705|GO:0006690|GO:0043231|GO:0020037	NM_019623	TTCTCGCAGCAAATCCCTTATTCAGCTCCATTTCCATTATTTTGACCTACATTCAAATCA	TC576333	Rn.5722
Slc18a1	A_64_P087014|25693	0.0213943	0.000600889	1.73764	down	164.835	131.502	120.263	190.018	197.409	219.9	-0.495454	-0.656949	-0.724951	0	0.187663	0.326371	chr16	+	false	Rattus norvegicus solute carrier family 18 (vesicular monoamine transporter), member 1 (Slc18a1), mRNA [NM_013152]	ENSRNOT00000016193	25693	NM_013152	solute carrier family 18 (vesicular monoamine transporter), member 1		GO:0071285|GO:0005737|GO:0015222|GO:0051612|GO:0051610|GO:0016021|GO:0019899|GO:0015238|GO:0030659|GO:0033603	NM_013152	GGCCTTCCTACTTTCTTCATCGCCCAATTGAGAGGAAATAAACAACTTTCTTAGGCTTGA	TC575664	Rn.89261
Kif27	A_44_P280712,A_43_P16066|246209	0.0213943	0.000603022	1.97333	down	15.8643	16.3096	11.1841	20.3398	19.7242	15.7854	-0.597653	-0.346201	-0.731589	0.419586	0.585635	0.261234	chr17	+	false	Rattus norvegicus kinesin family member 27 (Kif27), mRNA [NM_198050]	ENSRNOT00000026054	246209	NM_198050	kinesin family member 27		GO:0008017|GO:0042384|GO:0005929|GO:0005871|GO:0005737|GO:0003351|GO:0021591|GO:0005874|GO:0003777|GO:0005524	NM_198050	TTTGCGAGAAGCTGAACGTAAACAACAGTTGCAGAATAAAGAGATGAAAATGAAGGTTCT///AGTGTGTGCCAAGTCGGGAAAAGTGCAGAGGCCACTGAAGACGGAGAGTGGTGCTCACAT	TC604184	Rn.214231
Slc2a3	A_44_P292510|25551	0.0213943	0.000604263	2.11302	down	247.642	239.502	173.318	433.892	339.268	442.625	-0.577149	-0.452603	-0.86518	0.461754	0.25469	0.62654	chr4	-	false	Rattus norvegicus solute carrier family 2 (facilitated glucose transporter), member 3 (Slc2a3), mRNA [NM_017102]	ENSRNOT00000011298	25551	NM_017102	solute carrier family 2 (facilitated glucose transporter), member 3		GO:0005515|GO:0043066|GO:0005886|GO:0016936|GO:0070837|GO:0005536|GO:0055056|GO:0009749|GO:0005737|GO:0015749|GO:0015758|GO:0046323|GO:0005901|GO:0015145|GO:0033222|GO:0033300|GO:0030672|GO:0016021|GO:0019900|GO:0002080|GO:0005355|GO:0070062	NM_017102	ATCCAGGAGATCCAGGAGATGAAAGACGAGAGTATCAGGATGTCACAGGAGAAGCAGGTC	TC628988	Rn.95055
Ddi2	A_64_P102708|313668	0.0213943	0.000590701	1.57047	down	54.1101	55.0036	44.0887	67.9684	56.858	60.201	-0.685785	-0.416287	-0.67892	0.0946102	0.0173616	0.0606155	chr5	-	false	Rattus norvegicus DNA-damage inducible protein 2 (Ddi2), mRNA [NM_001034149]	ENSRNOT00000016352	313668	NM_001034149	DNA-damage inducible protein 2		GO:0004190	NM_001034149	CCAGAGGAAATTGCAGACCAAGAATTAGCAGAAGCCATTCAAAAATCAGCTGAGGATGCA	TC574292	Rn.222698
Prr22	A_64_P084445|680177	0.0213943	0.000603642	1.63545	up	528.389	458.894	372.763	271.198	218.476	237.163	0.754545	0.696401	0.458875	0	-0.161125	-0.0581265	chrUn	-	false	Rattus norvegicus proline rich 22 (Prr22), mRNA [NM_001126375]	ENSRNOT00000075201	680177	NM_001126375	proline rich 22			NM_001126375	AACGTGGATTATGTTTTCAGCTTCAAGGCCCTGGAGGATGAGCCGCTGCCCCATCTTGGG		Rn.159566
Eny2	A_44_P256181|685258	0.0213943	0.000588	1.74362	down	21.7116	16.1233	13.8378	20.995	17.3346	20.8985	-0.383723	-0.629502	-0.68424	0.197373	0.136839	0.374584	chr7	+	false	Rattus norvegicus enhancer of yellow 2 homolog (Drosophila) (Eny2), mRNA [NM_001130580]	ENSRNOT00000006402	685258	NM_001130580	enhancer of yellow 2 homolog (Drosophila)		GO:0016578|GO:0070390|GO:0006368|GO:0030374|GO:0006406|GO:0005643|GO:0000124|GO:0003713|GO:0071819|GO:0045893|GO:0015031	NM_001130580	TACTCATCTGAACTTTGAAAGCAGAATCTCTAAATTGCATCCCCATAAACTGAGGTCAAG	TC595102	Rn.3365
Laptm5	A_43_P11236|89783	0.0213943	0.000591333	1.91732	up	1716.75	1995.59	1502.34	892.597	853.426	708.764	0.804956	1.17718	0.858828	0.0522671	0.11344	-0.142019	chr5	+	false	Rattus norvegicus lysosomal protein transmembrane 5 (Laptm5), mRNA [NM_053538]	ENSRNOT00000015198	89783	NM_053538	lysosomal protein transmembrane 5		GO:0005887|GO:0006810|GO:0005765|GO:0005764	NM_053538	GCCGAGAGATGTTCCCACTGTGCCTGTGTCATTGCTTGTGTGTGACTTGGAAGAAGGGCC	TC583760	Rn.24799
RGD1563056	A_44_P744809|500434	0.0213943	0.000599509	1.68994	down	17.9442	17.9402	15.7915	21.0145	20.7015	16.9247	-0.195838	0.0196424	-0.00372529	0.672901	0.856432	0.561665	chr5	-	false	Protein RGD1563056 [Source:UniProtKB/TrEMBL;Acc:D3ZAP6] [ENSRNOT00000012164]	ENSRNOT00000012164	500434	XM_001065262	similar to hypothetical protein		GO:0008150|GO:0003674|GO:0005575	XM_001065262	AACAACATCAAAAAGACTTAAAGGCTCTAGAAGCTAAAACCAAGGTGGAGATGATTCAGC		Rn.212089
	A_44_P508917	0.0213943	0.000604952	2.56121	down	20.082	13.6371	10.5835	31.6728	21.6895	21.2493	-0.336385	-0.712966	-0.926291	0.927213	0.603996	0.563624	chrUn	-	false	WD repeat domain 82 (Wdr82), mRNA [Source:RefSeq mRNA;Acc:NM_001271306] [ENSRNOT00000071777]	ENSRNOT00000071777							GGGAGTTATGCTAATAGCAAAGCTGTTACACTCAAATCATCGTTTAATACAGATTCACAG
Pnrc2	A_44_P360283|100125373	0.0213943	0.000599484	1.48341	up	1927.9	1581.72	1675.31	1172.53	946.963	1063.44	0.425646	0.288841	0.461138	-0.122603	-0.290793	-0.117717	chr5	-	false	Rattus norvegicus proline-rich nuclear receptor coactivator 2 (Pnrc2), mRNA [NM_001103360]	ENSRNOT00000012258	100125373	NM_001103360	proline-rich nuclear receptor coactivator 2		GO:0006355|GO:0000184|GO:0000932|GO:0005634|GO:0006351	NM_001103360	TGTATTGATTGATACTAATATTCATGGGTTGGTACACAATTTCTGAAGAAATCAGGCAGC	TC580257	Rn.118788
	A_64_P115188	0.0213943	0.000589038	1.80735	up	85.8697	85.9925	90.6697	45.2957	35.8985	33.6327	0.526476	0.734155	0.87279	-0.0103197	-0.149079	-0.268813	chr14	-	false									AGCATGTTGGTGTTCTACAGTGTTTGGATTACTTTCCTCCCTGTCTACCATAGCACCATG
	A_64_P145286	0.0213943	0.000585767	2.02104	up	278.268	189.099	246.705	111.357	93.5614	92.0259	1.06022	0.651924	1.11732	0	-0.0876846	-0.128134	chr20	+	false	dynein, axonemal, heavy chain 8 [Source:MGI Symbol;Acc:MGI:107714] [ENSRNOT00000072949]	ENSRNOT00000072949		XM_001079004				XM_001079004	GTGCTGTCCCCAGATCACTGGATCCTGAGAGGGGTGGCCCTCTTGTGTGACATCAAATAA
Pde8b	A_44_P151433|309962	0.0213943	0.000587591	2.00541	down	12.7563	11.7251	11.6553	14.5449	16.8923	15.9399	-0.41129	-0.340962	-0.161089	0.444832	0.870438	0.783086	chr2	-	false	Rattus norvegicus phosphodiesterase 8B (Pde8b), mRNA [NM_199268]	ENSRNOT00000044087	309962	NM_199268	phosphodiesterase 8B		GO:0003674|GO:0004115|GO:0004114|GO:0090032|GO:0000156|GO:0005575|GO:0046676|GO:0046872	NM_199268	GGGACTTCAACATCTTTGAATTGGAAGCTATTACACATAAAAGGCCACTTGTGTACCTGG	TC575554	Rn.69724
Olig2	A_64_P144123,A_64_P144128|304103	0.0214661	0.000608914	1.61571	up	4791.91	4371.44	4822.07	3059.82	2483	2474.97	0.498367	0.507252	0.754912	0	-0.159704	-0.15626	chr11	+	false	Rattus norvegicus oligodendrocyte lineage transcription factor 2 (Olig2), mRNA [NM_001100557]	ENSRNOT00000000325	304103	NM_001100557	oligodendrocyte lineage transcription factor 2		GO:0005515|GO:0006355|GO:0003700|GO:0021522|GO:0006366|GO:0021530|GO:0048709|GO:0042552|GO:0003705|GO:0005634|GO:0048663|GO:0000122|GO:0021529|GO:0042803|GO:0007399|GO:0021794|GO:0005737|GO:0045665|GO:0048714|GO:0071837	NM_001100557	CTGCCCCGCAGAGTGTATCTATCACTTGTTTTATTTTTGTAAAGAAAAAAGAAGTGCTAA///AAGATAAGAAGCAGATGACTGAGCCCGAGCTGCAGCAGCTGCGCCTGAAGATCAACAGCC	TC644877///TC641882	Rn.22121
Gprc5c	A_64_P132976,A_64_P132981|287805	0.0214695	0.000609832	2.53115	up	59.1767	69.8329	70.8352	19.6931	17.5354	21.8039	0	0.483613	0.575703	-1.11289	-1.05938	-0.787802	chr10	+	false	G-protein coupled receptor family C group 5 member C precursor [Source:RefSeq peptide;Acc:NP_001178520] [ENSRNOT00000004256]///Rattus norvegicus G protein-coupled receptor, family C, group 5, member C (Gprc5c), mRNA [NM_001191591]	ENSRNOT00000004256	287805	XM_006247678///NM_001191591	G protein-coupled receptor, family C, group 5, member C		GO:0043235|GO:0005739|GO:0005886|GO:0004930|GO:0016021|GO:0070062	XM_006247678///NM_001191591	TTGTAACTGCTCAAAATTAAATGACTGCCCTTTCTTTGTGAGGGGGTTACTGCCTCTGTT///AAGACATGTACATGGTCCAGAGCCACCAGGTGGCCACGCCAACGAAAGACGGCAAGATCT	TC581697///TC599011	Rn.3658
Slitrk3	A_64_P130239|310519	0.0214704	0.000612315	1.45253	down	1928.42	1722.01	1395.94	2367.8	2172.38	2087.21	-0.103935	-0.119678	-0.32489	0.363719	0.373704	0.329766	chr2	-	false	Rattus norvegicus SLIT and NTRK-like family, member 3 (Slitrk3), mRNA [NM_001107683]	ENSRNOT00000013009	310519	NM_001107683	SLIT and NTRK-like family, member 3		GO:0007409	NM_001107683	AAACTTCAAACTAAGCCGGATTACCTCGAAGTTCTGGAGAAAACAGCATACAGGTTCTAA		Rn.68333
	A_64_P096096	0.0214704	0.00061072	1.71859	down	349.569	301.157	235.256	484.761	439.658	409.891	-0.330585	-0.390999	-0.680852	0.350691	0.351065	0.23948			false									TGAAGAGTTGGTTCTTATGCAACCTTTTACTTGCAAAACTCCAGGGAAAGAGATATATAA	TC594335
LOC680813	A_64_P083745,A_64_P133890,A_64_P063009|680813	0.0215241	0.000614669	1.48796	down	27.7695	26.8216	25.3259	29.8367	25.6306	28.8364	-0.659461	-0.492827	-0.438871	0.00119066	0	0.127653	chrX	-	false	PREDICTED: Rattus norvegicus hypothetical protein LOC680813 (LOC680813), mRNA [XM_006227385]///PREDICTED: Rattus norvegicus hypothetical protein LOC680813 (LOC680813), mRNA [XM_006256979]		680813	XM_006227385///XM_006256979	hypothetical protein LOC680813			XM_006227385///XM_006256979	AAACTTCGAAGCACAGGAGTATCTTCTACTGTTAAAGGTGCTCCTTTATTCAAAAAGCAT///CGTCCAGAACAGTTTTTGCACAATTGCTTGATTATTATAAACAGTCTTCGTGAAATTGGA///CGAAGCACAGGAGTATCTTCTACTGTTAAAGGTGCTCCTTTATTCAAAAAGCATAAATAA
	A_64_P101935	0.0215622	0.000618226	1.75994	up	83.6869	87.1793	73.7351	39.2429	37.6742	31.1982	0.550685	0.824357	0.631927	-0.132622	0	-0.306989	chr7	+	false									ACTGGAGTCTCGATCGGGGACCCCGTGTCACCTTCCCTTCAGCCGAGGTTTGGGCAGTGA
	A_64_P029365	0.0215813	0.000619598	2.80714	up	65.4105	74.5355	75.6664	20.9736	22.4669	14.3905	0.894263	1.29941	1.38535	-0.290797	0	-0.597483	chr6	+	false									ATGACATGGAAATGTGCTATAGGATAATGTTCTGTAGTGGCTCCTGGCAGATACTTTTTT
Fam107a	A_64_P065981|361018	0.0215953	0.000620824	2.06122	down	68.1589	77.3015	63.675	106.647	113.406	126.359	-1.21823	-0.82964	-1.0479	-0.194874	0.0445499	0.185046	chr15	+	false	Rattus norvegicus family with sequence similarity 107, member A (Fam107a), mRNA [NM_001025129]	ENSRNOT00000071273	361018	NM_001025129	family with sequence similarity 107, member A		GO:0043005|GO:0005634|GO:0001558	NM_001025129	AAAGTCCGGGAAAACCTGCGCAGAATCACCACCCTGACCAGCGAAGAGAGAGCACTGTAG	TC616075	Rn.1569
Blvrb	A_64_P086519,A_64_P071840|292737	0.0216793	0.000624895	1.52742	down	4069.48	3798.13	2990.21	5198.84	5012.1	4915.93	-0.577801	-0.53601	-0.80131	-0.0752115	-0.0066309	0	chr1	+	false	Rattus norvegicus biliverdin reductase B (flavin reductase (NADPH)) (Blvrb), mRNA [NM_001106236]	ENSRNOT00000031026	292737	NM_001106236	biliverdin reductase B (flavin reductase (NADPH))		GO:0005737|GO:0042602|GO:0005886|GO:0004074|GO:0005730|GO:0005634|GO:0042167|GO:0070062|GO:0005829	NM_001106236	CATGGAGGGATCAATACATTTTTAGCCAAGAACTTCAAATTCTTTCAGAAAACCTAATCC///TGCCTCACCACCCATGAGTATGACGGACAGAAGACCTACCCTTCCCACCAGTATGACTAG	TC634397///TC583645	Rn.161812
Gphb5	A_64_P013531|366668	0.0217166	0.00062763	2.07194	up	145.856	135.002	158.279	53.0394	59.5978	61.0726	0.636642	0.698273	1.00257	-0.496836	-0.162954	-0.155673	chr6	-	false	Rattus norvegicus glycoprotein hormone beta 5 (Gphb5), mRNA [NM_001007013]	ENSRNOT00000031076	366668	NM_001007013	glycoprotein hormone beta 5		GO:0002155|GO:0005179|GO:0005576	NM_001007013	TACCTACAATGAGACCAGACAGGTGACGGTGAAGCTGCCTAACTGTGCCCCTGGAGTCGA	TC616130	Rn.127689
LOC100359546	A_64_P076595|100359546	0.0217202	0.000628563	1.58364	up	1060.88	976.336	1019.83	636.637	605.25	506.599	0.544097	0.585592	0.715366	0	0.0593958	-0.204082	chr3	-	false	PREDICTED: Rattus norvegicus high mobility group nucleosomal binding domain 2 (LOC100359546), mRNA [XM_002729203]	ENSRNOT00000041537	100359546	XM_002729203	high mobility group nucleosomal binding domain 2		GO:0031492|GO:0005634|GO:0000785	XM_002729203	ACAATCCTGCAGAAAACAGAGACGCCAAAACAGGCCAGGCACAGAAAGCCGAAGGTGCTG
Areg	A_42_P791677|29183	0.0217772	0.000631469	1.87301	down	69.1315	66.778	51.1299	112.047	86.0557	78.7595	-0.730171	-0.583426	-0.904753	0.349113	0.140183	0.0084343	chr14	-	false	Rattus norvegicus amphiregulin (Areg), mRNA [NM_017123]	ENSRNOT00000003703	29183	NM_017123	amphiregulin		GO:0014070|GO:0042542|GO:0008284|GO:0005154|GO:0060750|GO:0043434|GO:0005634|GO:0005615|GO:0051591|GO:0060598|GO:0031175|GO:0014009|GO:0005622|GO:0005737|GO:0007173|GO:0032355|GO:0060744|GO:0009986|GO:0045740|GO:0051384|GO:0007417|GO:0005125|GO:0045668|GO:0007186|GO:0016021|GO:0008083|GO:0060749|GO:0042327	NM_017123	AAGTGACGAATCGGTCCTTCTTTCAGCGAAGGCTCCAGAAGTTCAGTTGTCACTTTTTGT	TC579541	Rn.10568
Olr80	A_64_P109272|293223	0.0217772	0.000631872	2.13512	up	78.2945	70.833	55.531	22.0541	26.8776	23.3542	0.926142	0.991149	0.680706	-0.475179	0	-0.209765	chr1	-	false	Rattus norvegicus olfactory receptor 80 (Olr80), mRNA [NM_001001270]	ENSRNOT00000021115	293223	NM_001001270	olfactory receptor 80		GO:0050911|GO:0004984|GO:0007186|GO:0005886|GO:0004930|GO:0016021	NM_001001270	AAATATTACGTATTGTGTTTCATCTCCCTTCTCTGGAAGCCCGGCTTAAGTCCCTCAGCA	NP1478943	Rn.141906
Nkx3-2	A_64_P066883|682329	0.0218773	0.000635615	1.60114	up	91.4928	76.8325	80.8155	38.6451	38.7855	42.9816	0.50582	0.435832	0.573674	-0.340738	-0.147344	-0.0338998			false	PREDICTED: Rattus norvegicus NK3 homeobox 2 (Nkx3-2), mRNA [XM_006221837]	ENSRNOT00000074065	682329	XM_006221837	NK3 homeobox 2		GO:0060576|GO:0055123|GO:0007368|GO:0043066|GO:0003700|GO:0048706|GO:0048705|GO:0005634|GO:0048513|GO:0048536|GO:0043565|GO:0048645|GO:0001501|GO:0031016|GO:0042474|GO:0032331	XM_006221837	AAAGACAGTATTTGCCCGGAGAGGTGTTGAGGCCACCTTCTCTTCTGCCACTGCAGCCCT
	A_64_P147802	0.0218981	0.00063789	1.87893	up	84.0015	62.5264	75.4367	32.6063	31.7421	25.8392	0.954638	0.718152	1.05789	0	0.161489	-0.160558	chr13	+	false									AGCAAACCAGAAATCCCACATCTGTCCGGCTGCGTTCTCTCTGCATCACCGAGATTCGTT
Car4	A_42_P580973|29242	0.0219874	0.000643009	2.01672	down	34.5579	37.4352	30.6412	54.5686	42.1353	56.7492	-1.25002	-0.864105	-1.0539	-0.0498238	-0.225228	0.143063	chr10	+	false	Rattus norvegicus carbonic anhydrase 4 (Car4), mRNA [NM_019174]	ENSRNOT00000003908	29242	NM_019174	carbonic anhydrase 4		GO:0005802|GO:0048471|GO:0005886|GO:0031526|GO:0048513|GO:0031362|GO:0016323|GO:0016324|GO:0006730|GO:0046658|GO:0030658|GO:0070062|GO:0005791|GO:0005793|GO:0005794|GO:0009986|GO:0042493|GO:0004089|GO:0048545|GO:0042383|GO:0016529|GO:0016020|GO:0015701|GO:0008270|GO:0030667	NM_019174	ACCTCAACCTTTAGAGGATATGGCTTCTCTTTCTCAATCTTTCCAGGTTGAACTTTGGGG	TC579374	Rn.51389
	ERCC-00148_99	0.0220265	0.000646297	2.1121	up	303.855	197.736	190.2	104.558	82.877	84.2869	1.27171	0.794347	0.805949	-0.0210047	-0.181011	-0.162002			pos									CAAATGGAAGTAGCTTCCACAGTTTGTAACAAGCCGTGCCTGCGCATGTTATTTACCAAT
	A_64_P003449	0.0220265	0.000646677	1.51994	down	8.69312	8.61681	7.42671	7.76843	8.34338	7.86444	-0.0635288	0	-0.0635288	0.397475	0.66012	0.627391	chr2	+	false									CGGGAAAGCCGTTCGAGTGGACAGCGGCCGCAAGGTCACCCTCAGCGAGTGCTTGCCTAA
St8sia2	A_43_P13051|117523	0.0220864	0.00065012	2.34037	down	30.4536	34.8193	24.815	47.2541	56.0802	49.653	-0.689805	-0.228982	-0.629916	0.492524	0.915865	0.723113	chr1	+	false	Rattus norvegicus ST8 alpha-N-acetyl-neuraminide alpha-2,8-sialyltransferase 2 (St8sia2), mRNA [NM_057156]	ENSRNOT00000016427	117523	NM_057156	ST8 alpha-N-acetyl-neuraminide alpha-2,8-sialyltransferase 2		GO:0003828|GO:0030173|GO:0008373|GO:0009311|GO:0006491|GO:0001574|GO:0006486|GO:0055037|GO:0005769	NM_057156	ATCAGAATCAGAACCCCGTCAAGTACCACTATTATGACAGCCTCAAGTATGGCTACACCT	TC579604	Rn.44391
Jak2	A_64_P069724|24514	0.0220864	0.000649674	1.47898	down	963.706	828.641	719.963	1261.47	1024.94	1037	-0.29357	-0.349823	-0.487411	0.293476	0.126064	0.143455	chr1	+	false	Rattus norvegicus Janus kinase 2 (Jak2), mRNA [NM_031514]	ENSRNOT00000021217	24514	NM_031514	Janus kinase 2		GO:0042506|GO:0005515|GO:0042503|GO:0033160|GO:0042508|GO:0019221|GO:0030154|GO:0005622|GO:0032496|GO:0030099|GO:0032024|GO:0005856|GO:0042169|GO:0033194|GO:0006979|GO:0022408|GO:0030335|GO:0019901|GO:0032760|GO:0014068|GO:0018108|GO:0033209|GO:0007186|GO:0020037|GO:0007260|GO:0008284|GO:0031103|GO:0042977|GO:0008285|GO:0032731|GO:0007262|GO:0005131|GO:0010811|GO:0042523|GO:0005634|GO:0007204|GO:…	NM_031514	TATGTGATCATGACAGAATGCTGGAACAACAATGTCAACCAACGTCCCTCTTTCAGGGAC	TC574161	Rn.18909
	A_64_P155201	0.0220935	0.000651173	3.70499	up	829.616	657.433	1160.02	216.404	175.515	228.681	1.20378	1.0195	1.92521	-0.518967	-0.685156	-0.315798	chr2	-	false	Q4SKP7_TETNG (Q4SKP7) Chromosome undetermined SCAF14565, whole genome shotgun sequence, partial (44%) [TC624937]						GO:0006334|GO:0000788|GO:0000786|GO:0003677|GO:0009507|GO:0006333		CACTTGACTAGAAGACCTAACTACTATAATACATTCAGACCTGCTAGTAATAAATTCAGC	TC624937
Stx19	A_64_P025128|685180	0.0221315	0.000653138	1.60979	up	178.839	165.244	151.757	93.09	89.7172	71.973	0.631828	0.694945	0.639388	0	0.120336	-0.214804	chrUn	+	false	Rattus norvegicus syntaxin 19 (Stx19), mRNA [NM_001109460]		685180	NM_001109460	syntaxin 19			NM_001109460	AGAAATTTGGACTCGCTGTAAAATATAAAAGGAAAAACCCCTGCCGGGCCCTGTGCTGTT		Rn.198434
Olr674	A_44_P170462|295881	0.022145	0.000655227	1.82091	up	9.10703	9.19625	10.2023	2.83347	3.01379	2.74941	0.656261	0.76073	1.08848	-0.0352783	-0.0292777	-0.0239615	chr3	-	false	Rattus norvegicus olfactory receptor 674 (Olr674), mRNA [NM_001000352]		295881	NM_001000352	olfactory receptor 674		GO:0050911|GO:0004984|GO:0007186|GO:0016021	NM_001000352	TCGCATATAATTGTTGTGATTTTGTGCTTTGTTCCATGTCTGTTAATATATGCAAGACCC	NP1479158	Rn.142828
Atp10a	A_44_P243355|365266	0.022145	0.000654614	1.61506	down	19.2229	14.7019	14.7844	17.8235	15.5353	18.4515	-0.604983	-0.789142	-0.602292	-0.0597196	-0.0473185	0.185377	chr1	+	false	Rattus norvegicus ATPase, class V, type 10A (Atp10a), mRNA [NM_001141935]	ENSRNOT00000023888	365266	NM_001141935	ATPase, class V, type 10A		GO:0019829|GO:0000287|GO:0005783|GO:0004012|GO:0016021|GO:0005524	NM_001141935	AACCACCTGGACACACAGAACCTGAGCTATCAGAAAGGAAGGCCATGGGACCTTTTGAGT	TC582446	Rn.208837
Cdk4	A_44_P388782|94201	0.0221517	0.000656366	1.52952	up	5816.33	5015.68	5476.63	3299.76	3454.16	3102.25	0.359235	0.295259	0.51132	-0.314063	-0.11262	-0.246734	chr7	+	false	Rattus norvegicus cyclin-dependent kinase 4 (Cdk4), mRNA [NM_053593]	ENSRNOT00000031796	94201	NM_053593	cyclin-dependent kinase 4		GO:0010468|GO:0071157|GO:0048471|GO:0008284|GO:0031100|GO:0005634|GO:0048146|GO:0032403|GO:0005829|GO:0000082|GO:0002088|GO:0016301|GO:0042127|GO:0051726|GO:0000785|GO:0005667|GO:0010288|GO:0031965|GO:0043065|GO:0010033|GO:0042493|GO:0030332|GO:0005730|GO:0009636|GO:0045727|GO:0033574|GO:0005524|GO:0045793|GO:0007165|GO:0007049|GO:0010971|GO:0004672|GO:0000307|GO:0055093|GO:0007623|GO:0006468|GO:…	NM_053593	AGTTCTTCTGCAGTCTACATATGCAACGCCTGTGGATATGTGGAGTGTTGGCTGTATCTT	TC591911	Rn.6115
Nt5dc2	A_64_P005043|290558	0.022348	0.000664647	1.52806	up	7155.01	6376.18	7014.99	4472.65	3734.99	4086.64	0.122409	0.105082	0.33167	-0.388715	-0.520714	-0.366518	chr16	+	false	Rattus norvegicus 5'-nucleotidase domain containing 2 (Nt5dc2), mRNA [NM_001009271]	ENSRNOT00000024840	290558	NM_001009271	5'-nucleotidase domain containing 2		GO:0016787|GO:0046872	NM_001009271	TGTCCTGGACAAACTATCGGCCTTTCAGCCACCCTGACAAACAATAAAAGTAGTCTGTGT	TC577184	Rn.2956
Slc27a5	A_43_P12402|79111	0.0224463	0.000668427	2.17575	up	1587.8	1726.89	1232.07	601.662	719.918	560.393	1.2193	1.49051	1.08274	0	0.392487	0.0355234	chr1	+	false	Rattus norvegicus solute carrier family 27 (fatty acid transporter), member 5 (Slc27a5), mRNA [NM_024143]	ENSRNOT00000026575	79111	NM_024143	solute carrier family 27 (fatty acid transporter), member 5		GO:0015245|GO:0000038|GO:0005783|GO:0006699|GO:0030176|GO:0005524|GO:0032403|GO:0043231|GO:0043234|GO:0015911|GO:0009925|GO:0047747|GO:0046951|GO:0008206|GO:0015908|GO:0031957|GO:0006642	NM_024143	AGCTTCACAAAGTGGTCAGGGTTCCAGATGTCCATGGCCCAGTAGTACTTAGAGAATAAA	TC575900	Rn.207896
Serinc5	A_42_P638181|170907	0.0224969	0.000673242	1.49136	up	8262.61	7665.48	8284.22	5343.59	5020.61	4711.37	0.334005	0.366533	0.588171	-0.157686	-0.117084	-0.166417	chr2	+	false	Rattus norvegicus serine incorporator 5 (Serinc5), mRNA [NM_133395]	ENSRNOT00000065131	170907	NM_133395	serine incorporator 5		GO:0006665|GO:0005794|GO:0005886|GO:0042552|GO:0051347|GO:0008654|GO:0015194|GO:0016020|GO:0015825|GO:0043209|GO:0005789|GO:0016021|GO:0006658|GO:0070062	NM_133395	GCCAAATTTTGTGGTTACAGTTTTGCTATAGTGGAGTTTGAATGCAATTTCTGTGGTAAG		Rn.4099
Brinp1	A_44_P161220|140610	0.0224969	0.000671922	1.44844	down	4967.18	4444.5	3889.96	6564.91	6063.69	5181.24	-0.172412	-0.196062	-0.299576	0.359167	0.388011	0.188268	chr5	-	false	Rattus norvegicus bone morphogenetic protein/retinoic acid inducible neural-specific 1 (Brinp1), mRNA [NM_080482]	ENSRNOT00000007578	140610	NM_080482	bone morphogenetic protein/retinoic acid inducible neural-specific 1		GO:0008219|GO:0005737|GO:0071300|GO:0045930|GO:0045666|GO:0015630|GO:0007050|GO:0045786	NM_080482	CCGTGGACCTGTCAGATCCCTCCAAAAGGCAATTCTACATCAAGATCTCCGATGTGCAGG	TC575647	Rn.211646
Ncan	A_44_P425058|58982	0.0225455	0.000675684	1.42702	down	516.315	427.085	456.478	589.58	598.69	580.816	-0.518295	-0.636429	-0.466599	-0.121251	0.0389471	0	chr16	+	false	Rattus norvegicus neurocan (Ncan), mRNA [NM_031653]	ENSRNOT00000027768	58982	NM_031653	neurocan		GO:0051823|GO:0005886|GO:0005540|GO:0005509|GO:0030246|GO:0005576|GO:0007155	NM_031653	TACTTCCCAGCTGTCAAAGGGAGTCTCGAAGTCTGTATCCATGAGGGGCAAACAGTATGT	TC573781	Rn.10177
Bles03	A_44_P344391|266609	0.0226542	0.000679808	1.41288	up	1809.05	1580.22	1696.26	1130.99	1113.71	1029.68	0.337502	0.296906	0.488278	-0.157503	-0.0577993	-0.157922	chr1	+	false	Rattus norvegicus basophilic leukemia expressed protein BLES03 (Bles03), transcript variant 1, mRNA [NM_001024233]	ENSRNOT00000027869	266609	NM_001024233	basophilic leukemia expressed protein BLES03			NM_001024233	TTTCCAGCTTGGAGGCAATGCCCGTGGCTCTCGAGTGCTGGATCGTGCCAACAATGTAGA	TC604030	Rn.7405
Lrrc66	A_64_P048446|289587	0.0227731	0.000684245	2.15604	down	5.89934	6.4855	6.82571	9.82237	6.00062	8.18274	-0.968079	-1.19716	-1.18029	0.150884	-0.317884	0.146616	chr14	+	false	Rattus norvegicus leucine rich repeat containing 66 (Lrrc66), mRNA [NM_001008763]	ENSRNOT00000031756	289587	NM_001008763	leucine rich repeat containing 66		GO:0016021	NM_001008763	CTGAGGCAGTAGACTGGCTCTACTCCCTTAGAGACCTGGAATTCCCAAATATAGATAGTT	TC575283	Rn.214605
Car7	A_64_P021845|291819	0.0227785	0.000687403	2.2579	down	105.845	107.648	100.173	238.712	204.595	148.411	-0.999134	-0.763102	-0.807483	0.523947	0.44665	-0.0153623	chr19	-	false	Rattus norvegicus carbonic anhydrase 7 (Car7), mRNA [NM_001106165]	ENSRNOT00000016521	291819	NM_001106165	carbonic anhydrase 7		GO:2001225|GO:0032849|GO:0008270|GO:0004089|GO:0006730|GO:0032230|GO:0005829	NM_001106165	AGCCACCTACATAACAAGCCACTCATGTACTAGCAAATAAATTCATTTATTCATGGAACA		Rn.16248
Npy4r	A_64_P142026|29471	0.0227785	0.000687509	2.06698	up	10.7623	9.70651	11.88	2.80249	2.98303	2.72659	0.677795	0.666479	1.15861	-0.219047	-0.214895	-0.205733	chr16	-	false	Rattus norvegicus neuropeptide Y receptor Y4 (Npy4r), mRNA [NM_031581]	ENSRNOT00000027469	29471	NM_031581	neuropeptide Y receptor Y4		GO:0042277|GO:0005886|GO:0007218|GO:0001602|GO:0007268|GO:0001601|GO:0016021	NM_031581	ATCTATGGCTTTCTCAACATCAACTTCAAGAAGGACATCAAGGCTCTGGTTCTGACCTGC	TC579229	Rn.10574
Ano1	A_42_P495579,A_42_P598679|309135	0.0228374	0.000694794	2.70777	down	13.0268	10.1404	7.22064	19.6202	14.6247	15.4207	-0.693229	-0.871636	-1.42047	0.553407	0.350661	0.421902	chr1	-	false	Rattus norvegicus anoctamin 1, calcium activated chloride channel (Ano1), mRNA [NM_001107564]	ENSRNOT00000028329	309135	NM_001107564	anoctamin 1, calcium activated chloride channel		GO:0006821|GO:0005886|GO:0046982|GO:0017128|GO:0005254|GO:0042803|GO:0016324|GO:0042391|GO:0060438|GO:0005229|GO:0005227|GO:0016021|GO:0006812|GO:0009897|GO:0070062	NM_001107564	TGCAGTGACGTGGTTTCCGATGATGTTTTGTATATAGCTACCGTATCCAAAATTAGATAA///ATTCGTCATTGTCTTCCAGAACCTGGTGATGTTCATGAGTGACTTTGTGGACTGGGTGAT	TC615761	Rn.162509
RGD1559508	A_64_P066248,A_64_P136309|502056	0.0228374	0.000693335	1.59952	up	63.2081	53.322	43.0262	28.5907	23.2929	22.5694	0.793414	0.751219	0.498351	0.0717978	0	-0.0617208	chr16	-	false	PREDICTED: Rattus norvegicus ral guanine nucleotide dissociation stimulator-like (RGD1559508), mRNA [XM_006252777]		502056	XM_006252777	similar to hypothetical protein 4930474N05			XM_006252777	TTCTTGGAAACATGGATGGACAAGAACCCTGAGGACTTTTGTGACCCATCAGATTTGTTG///TCTACATATAAAAGTTCTGCCACACCCCTTCACATATTGGACCTGCTGTTTGTGAGGTGA
Mmp13	A_42_P606126|171052	0.0228374	0.000692982	1.75016	down	14.5192	16.0873	12.3139	19.4552	14.861	15.0074	-0.945103	-0.569209	-0.787153	0.150239	-0.0265975	-0.00265074	chr8	+	false	Rattus norvegicus matrix metallopeptidase 13 (Mmp13), mRNA [NM_133530]	ENSRNOT00000011507	171052	NM_133530	matrix metallopeptidase 13		GO:0043627|GO:0051216|GO:0005518|GO:0001554|GO:0030282|GO:0005583|GO:0005764|GO:0005615|GO:0031623|GO:0046581|GO:0022617|GO:0030574|GO:0006508|GO:0001968|GO:0043171|GO:0001666|GO:0005794|GO:0042493|GO:0005509|GO:0005576|GO:0009612|GO:0031012|GO:0001958|GO:0001503|GO:0060349|GO:0035116|GO:0008233|GO:0008270|GO:0004222|GO:0044267|GO:0050750|GO:0048306	NM_133530	TAAAGGAAGGGGATAACCACTGTTCTGAGGACAGTGTGGCTGGCTTTACATTTGGCTTAA	TC580967	Rn.10997
	A_44_P506017	0.0228374	0.000697513	1.68075	up	5022.48	4527.87	5349.42	2988.2	2592.29	2603.15	0.583569	0.569908	0.908915	-0.0254078	-0.0902061	-0.0693007	chr17	-	false	Histone H2B [Source:UniProtKB/TrEMBL;Acc:G3V8B3] [ENSRNOT00000075811]	ENSRNOT00000075811		XM_003752993				XM_003752993	CTCGGTGTACGTGTACAAGGTGCTGAAGCAAGTGCACCCGGACACGGGCATCTCTTCTAA	TC646785
Nox1	A_64_P091732|114243	0.0228374	0.000696455	1.66233	down	54.3089	44.2397	39.7625	57.8076	51.4372	64.8767	-0.318683	-0.412791	-0.467974	0.222924	0.242963	0.534289			false	Rattus norvegicus NADPH oxidase 1 (Nox1), mRNA [NM_053683]	ENSRNOT00000075325	114243	NM_053683	NADPH oxidase 1		GO:0005515|GO:0008284|GO:0030054|GO:0006801|GO:0046330|GO:0071468|GO:0046872|GO:0003081|GO:0005737|GO:0016175|GO:0030198|GO:0071438|GO:0042743|GO:0042554|GO:0072592|GO:0071455|GO:0001525|GO:0045726|GO:0048661|GO:0010575|GO:0030171|GO:0007165|GO:0048365|GO:0016477|GO:0051454|GO:0043020|GO:0043410|GO:2000379|GO:0000302|GO:0005769|GO:0055114|GO:0015992|GO:0005768	NM_053683	CTACATCGTGGGGTAATTTAACAGAAGCTCTTTCCATTTTTTGTTGTTGTTGTTAAAGAG	TC575313	Rn.220465
	A_44_P636423	0.0228374	0.000692338	1.63873	up	124.765	109.296	121.163	63.0873	61.6278	51.8328	0.509864	0.501607	0.730306	-0.136584	0	-0.259365	chr1	-	false									GGTCATCTTGCTGTCAGTCCAGCTGTTGCAAGCCCTGCTGCTGTCAGTCCAGCTGTTGTA
F12	A_43_P17945|306761	0.0228378	0.000698394	1.72907	down	27.7787	30.7988	23.3788	35.4088	32.0845	32.9213	-0.878896	-0.485784	-0.77865	0.0377536	0.099556	0.0893383	chr17	+	false	Rattus norvegicus coagulation factor XII (Hageman factor) (F12), mRNA [NM_001014006]	ENSRNOT00000066586	306761	NM_001014006	coagulation factor XII (Hageman factor)		GO:0016540|GO:0004252|GO:0051919|GO:0005615|GO:0051788|GO:0030193|GO:0007596|GO:0010756|GO:0016485|GO:0030194|GO:0002542|GO:0002353|GO:0006508|GO:0008233|GO:0070009|GO:0042730|GO:0031638	NM_001014006	TGCGAAGCTAGTGGCTGGGCCCCAGGGACACAGAAACTCAATAAAGTGCTTTGAAAACGT	TC576312	Rn.53943
	ERCC-00113_271	0.0228576	0.000702545	2.01341	down	13.6072	9.78475	11.5546	18.764	12.9596	13.9067	-0.705935	-0.992606	-0.559945	0.426806	0.11224	0.231392			pos									AATGTAGGAGAGAGAGGTTAATAAGGCCTAGCCTAAAGGTTCTTGCAGAGCAACATCATA
	A_64_P142554	0.0228576	0.000704497	1.7909	down	5.26091	6.15266	6.43459	6.12613	4.85191	6.18462	0.114693	-0.00805187	0	0.855842	0.675704	1.09716	chr8	-	false									CCCACAAGGATTTTGATGGACACAACATGAATGAATTCAGCATAAAACAGATGGAATATA
Tac3	A_44_P318662|29191	0.0228576	0.000701769	1.92104	down	679.835	717.11	510.755	1039.99	1157.88	1062.09	-1.08922	-0.855267	-1.28007	-0.27561	-0.00843239	-0.114848	chr7	+	false	Rattus norvegicus tachykinin 3 (Tac3), mRNA [NM_019162]	ENSRNOT00000005679	29191	NM_019162	tachykinin 3		GO:0007218|GO:0007217|GO:0043278|GO:0005576|GO:0045777	NM_019162	TAGTGTCCTGCATTAAAAATACCATGTCTCCTCCTCAACAATAAAGGGTTTTTACAATGG	TC581705	Rn.9708
Mcm3	A_64_P052745,A_64_P048461|316273	0.0228576	0.000701195	1.54777	up	801.859	697.213	797.049	483.448	444.035	412.912	0.528345	0.474957	0.751353	-0.0206203	0	-0.115293	chrX_random	+	false	Rattus norvegicus minichromosome maintenance complex component 3 (Mcm3), mRNA [NM_001191805]	ENSRNOT00000017081	316273	NM_001191805	minichromosome maintenance complex component 3		GO:0042555|GO:0048471|GO:0005813|GO:0005737|GO:0006270|GO:0005730|GO:0005634|GO:0005524|GO:0003677|GO:0003678|GO:0043231	NM_001191805	GAGAGAGCTTTCTTTGCAATTAGGCTAGTATGTATTGACCTAAATATCCAAGACTAAGTA///AATCCATCAATCGGAATAAAGAAGAACCCTTCTCCTCAGAGGAAATCCAGGCCTCACTGA	TC626417	Rn.154788
	A_64_P060620	0.0228576	0.000706854	2.69332	down	5.14253	8.11061	6.89841	10.3995	10.2708	12.1374	-0.573005	0	-0.53742	0.845925	1.03762	1.2942	chr12	-	false	Rattus norvegicus chromosome 3 clone CH230-4O8; CH230-4F19 strain BN/SsNHsdMCW RNOR03272671, whole genome shotgun sequence [AABR03024823]			AABR03024823					AATCCGATGAGAGCAAATCGAAGAAGAGAGATGCTGCTGATAAGCAAAGGAGGCGAATAT
Fasn	A_44_P235978|50671	0.0228576	0.000706193	1.53864	down	18342.4	16373.8	12966.5	23603.8	22317.4	21512.8	-0.531261	-0.561376	-0.810576	-0.049778	0.00743198	0.00410843			false	Rattus norvegicus fatty acid synthase (Fasn), mRNA [NM_017332]	ENSRNOT00000073321	50671	NM_017332	fatty acid synthase		GO:0005886|GO:0070402|GO:0042803|GO:0042802|GO:0005739|GO:0005737|GO:0047117|GO:0008144|GO:0071353|GO:0006633|GO:0004313|GO:0004312|GO:0070062|GO:0042470|GO:0008610|GO:0005794|GO:0016295|GO:0004319|GO:0004315|GO:0016296|GO:0047451|GO:0004314|GO:0006084|GO:0004317|GO:0001649|GO:0004316|GO:0042587|GO:0016020|GO:0004320|GO:0008270	NM_017332	GAAGGACCTACCCTGTCTCAATAATGTCTCTAGCTCGTTGGAGTCTACTGACTCAAACAT	TC637821	Rn.9486
Celsr1	A_44_P506659|300128	0.0228576	0.0007	1.77143	down	87.6789	68.9179	77.1392	105.316	104.38	122.57	-0.62312	-0.783554	-0.552207	0	0.152937	0.362918	chr7	-	false	PREDICTED: Rattus norvegicus cadherin, EGF LAG seven-pass G-type receptor 1 (Celsr1), transcript variant X4, mRNA [XM_006242168]		300128	XM_006242168	cadherin, EGF LAG seven-pass G-type receptor 1		GO:0001736|GO:0005886|GO:0005634|GO:0007266|GO:0009952|GO:0042249|GO:0005622|GO:0003674|GO:0032956|GO:0007626|GO:0007156|GO:0001942|GO:0060490|GO:0042472|GO:0090251|GO:0005509|GO:0090179|GO:0005730|GO:0001843|GO:0045176|GO:0005575|GO:0008150|GO:0016020|GO:0060489|GO:0042060|GO:0060488|GO:0016021|GO:0001764|GO:0048105	XM_006242168	GACCAGCACGTGGTAACCATGGAGAACCAGATTCGTCCTTCATCCCTAGGAACTCCAAGA
Sox18	A_42_P623913|311723	0.0228576	0.000705582	1.42584	up	181.45	183.373	169.569	115.238	103.327	96.0652	0.357793	0.548128	0.497902	0	-0.00534868	-0.126264	chr3	-	false	Rattus norvegicus SRY (sex determining region Y)-box 18 (Sox18), mRNA [NM_001024781]	ENSRNOT00000021790	311723	NM_001024781	SRY (sex determining region Y)-box 18		GO:0000790|GO:0003700|GO:0044212|GO:0006366|GO:0000981|GO:0005634|GO:0060836|GO:0048866|GO:0007507|GO:0001946|GO:0003674|GO:0061028|GO:0045944|GO:0060956|GO:0048469|GO:0042789|GO:0001942|GO:0001945|GO:0001944|GO:0006355|GO:0001568|GO:0046982|GO:0006357|GO:0035050|GO:0060214|GO:0001525|GO:0000122|GO:0005575|GO:0000978|GO:0001701|GO:0003677|GO:0022405|GO:0043565|GO:0008150|GO:0001077|GO:0043534|GO:…	NM_001024781	TTTAGAGCTGGTGGCCTAAGGGTGCCACTTCTGTCGCCTCCTCATTTACACACCTCCTTC	TC604805	Rn.22446
	A_64_P117665	0.0229848	0.000711667	1.66501	down	35.1875	25.2159	28.1858	37.2667	31.7318	34.8369	0.0914745	-0.205315	0.133949	0.730071	0.698971	0.797664	chrUn	-	false									TTTAAGGCTTCAGACATTGACAGCAACCTGACAGCCACTCGAGAGGGATTCATTGCATTT
Phgdh	A_64_P123078|58835	0.023004	0.000713138	1.4189	up	99520.7	93720.9	99855.8	68091.8	61038.2	63321.5	0.404079	0.420387	0.592455	-0.0427876	-0.0854969	0.0308895	chr2	-	false	Rattus norvegicus phosphoglycerate dehydrogenase (Phgdh), mRNA [NM_031620]	ENSRNOT00000056173	58835	NM_031620	phosphoglycerate dehydrogenase		GO:0010468|GO:0021510|GO:0019530|GO:0005575|GO:0070314|GO:0031175|GO:0004617|GO:0051287|GO:0021782|GO:0009070|GO:0021915|GO:0006544|GO:0006564|GO:0006563|GO:0006566|GO:0070062|GO:0022008|GO:0006541|GO:0009448	NM_031620	TCTTCTGAGGAAACCCGCTCACTGTGACCTGAACTAATATCTAGTAAAGAATCTAACTCC	TC577890	Rn.6872
Pltp	A_44_P436280|296371	0.0231937	0.000720419	1.47375	up	2913.58	2650.67	2706.6	1647.75	1732.73	1699.76	0	0.0180836	0.131237	-0.645461	-0.430007	-0.453691	chr3	-	false	Rattus norvegicus phospholipid transfer protein (Pltp), mRNA [NM_001168543]	ENSRNOT00000022594	296371	NM_001168543	phospholipid transfer protein		GO:0008150|GO:0003674|GO:0030317|GO:0005575|GO:0010189|GO:0008289	NM_001168543	GGACATGCTTCTGAGGGCCACTTACTTTGGGAGCATTGTTCTCCAGAGCCCGACAGTGAT	TC617043	Rn.117434
	A_43_P20486	0.0231937	0.000720792	2.31742	down	46.3281	35.3958	29.7252	62.9136	51.853	77.1753	-0.758351	-0.940437	-1.07714	0.163466	0.0791211	0.61904	chr1	+	false	CB545809 AMGNNUC:MRPE3-00116-C9-A placenta embryo D17 (10379) Rattus norvegicus cDNA clone mrpe3-00116-c9 5', mRNA sequence [CB545809]			CB545809					GCTCCTTCACAGGTACTGATCTTCACCGTCTCCACTTTCACCTTGGGATGGGCTGTCCAA
Spatc1	A_64_P045141|315091	0.0232588	0.000724056	2.39197	up	19.6207	19.0377	15.9222	6.44252	3.32446	4.37334	0.978502	1.16153	1.05615	0.113248	-0.546709	-0.144954	chr7	+	false	Rattus norvegicus spermatogenesis and centriole associated 1 (Spatc1), mRNA [NM_001115026]	ENSRNOT00000050522	315091	NM_001115026	spermatogenesis and centriole associated 1		GO:0005813|GO:0005737|GO:0043015	NM_001115026	CAGGCTCACTTCGCCCTGCAGGCCATTATGCATGGCCATTAAAGTTTCCCACAGACACTG	TC582711	Rn.172256
Lrrc51	A_43_P22401|293156	0.0232588	0.00072459	1.59741	down	921.868	921.711	736.374	1236.42	1165.31	1278.3	-0.488117	-0.315982	-0.587379	0.134263	0.167034	0.334429	chr1	-	false	Rattus norvegicus leucine rich repeat containing 51 (Lrrc51), mRNA [NM_001106284]	ENSRNOT00000027261	293156	NM_001106284	leucine rich repeat containing 51		GO:0005737	NM_001106284	GAGCACACCTAATGCCCTGAGGATGATCAGCTTGGTTTGACAATAAATGATTTGAGCTGT	TC585878	Rn.162471
Napepld	A_64_P166489,A_64_P148535|296757	0.0232795	0.000727902	1.54205	down	49.7315	49.7734	46.5777	59.545	53.5469	59.3772	-0.758816	-0.510203	-0.522988	-0.0299001	0	0.11244	chr4	+	false	Rattus norvegicus N-acyl phosphatidylethanolamine phospholipase D (Napepld), mRNA [NM_199381]	ENSRNOT00000015322	296757	NM_199381	N-acyl phosphatidylethanolamine phospholipase D		GO:0016020|GO:0070290|GO:0008270|GO:0004620|GO:0006644|GO:0009395|GO:0070062	NM_199381	CTGAAGCACGGAGAGTCACGATACTTGAATACCGATGATAAAGCCTTTGAGGAAACATGA///CTTCTTCATCCTGAAGCACGGAGAGTCACGATACTTGAATACCGATGACAAAGCCTTTGA	TC579418	Rn.101892
RGD1566029	A_64_P144134|500913	0.0232843	0.000730129	1.83031	up	328.9	307.053	376.709	176.202	151.118	152.561	0.668963	0.728972	1.09523	0	-0.0607395	-0.0623684	chr7	-	false	PREDICTED: Rattus norvegicus similar to mKIAA1644 protein (RGD1566029), transcript variant X1, mRNA [XM_001078061]		500913	XM_001078061	similar to mKIAA1644 protein			XM_001078061	AGTAAATTGCCCTGACTGATTCCAGCCAGAGGGATTTGGGGCTGTGAGCTGTACCATGGT	TC598245
	A_64_P162945	0.0232951	0.000731947	9.88646	up	76.1909	47.9694	148.775	6.41674	5.93136	4.99436	3.03375	2.52501	4.31798	0	0.0468056	-0.0864284	chr4	+	false									CAGAAGACTAAATCCCACCAGCACTGGAAGCGGAAAATCGAAGCAAAACACGCAGGACAT
Olr1382	A_64_P090608|287093	0.0233689	0.000736797	1.50212	up	7.90167	7.8224	8.33392	2.94532	3.12402	2.82975	0.360926	0.395825	0.631937	-0.126583	-0.1198	-0.125915	chr10	-	false	Rattus norvegicus olfactory receptor 1382 (Olr1382), mRNA [NM_214831]	ENSRNOT00000060972	287093	NM_214831	olfactory receptor 1382		GO:0050911|GO:0004984|GO:0007186|GO:0005886|GO:0004930|GO:0016021	NM_214831	AATACAGAGGGAGCTGTGATCATGGTCACCCCATTTGTTTGCATTCTGATCTCCTACATC	NP1479723	Rn.142190
Adamts9	A_44_P253208|312566	0.0233689	0.000736941	2.0063	up	1354.39	1213.92	1347.18	755.128	523.524	520.577	0.662277	0.645107	0.899217	0	-0.401103	-0.405916	chr4	-	false	Rattus norvegicus ADAM metallopeptidase with thrombospondin type 1 motif, 9 (Adamts9), mRNA [NM_001107877]	ENSRNOT00000057045	312566	NM_001107877	ADAM metallopeptidase with thrombospondin type 1 motif, 9		GO:0048070|GO:0004175|GO:0007229|GO:0006508|GO:0005578|GO:0008270|GO:0045636|GO:0004222|GO:0005615|GO:0008237	NM_001107877	GCCAGAGCACTTGGTGTATGAACAAGTGTCATTTTTCTATTGTTAATACATGTGAAACAT	TC609825	Rn.162758
Gsta1	A_42_P624195|24421	0.0234169	0.000740951	2.02375	down	15069.4	16358	12286.7	28630.2	31298.8	22250.1	-1.05817	-0.801698	-1.12699	0	0.248689	-0.184452	chr9	-	false	Rattus norvegicus glutathione S-transferase alpha 1 (Gsta1), mRNA [NM_031509]	ENSRNOT00000018325	24421	NM_031509	glutathione S-transferase alpha 1		GO:0042178|GO:0042493|GO:0007568|GO:0006749|GO:0005634|GO:0004364|GO:0005829|GO:0005640|GO:0043295|GO:0008144|GO:0030855|GO:0031667|GO:0070062	NM_031509	AGCCTTCGAAAGCTTTGCAACAATCGCATATTTTGACTAAATGTTGACCCTACTTATTGG	TC628500	Rn.10460
Tp53inp1	A_43_P21564|297822	0.0234169	0.000741136	1.40506	up	198.802	192.143	169.249	118.358	101.28	116.128	0.00596142	0.12696	0.001791	-0.457069	-0.531776	-0.348342	chr5	+	false	Rattus norvegicus tumor protein p53 inducible nuclear protein 1 (Tp53inp1), mRNA [NM_181084]	ENSRNOT00000010591	297822	NM_181084	tumor protein p53 inducible nuclear protein 1		GO:0072703|GO:0048102|GO:0030336|GO:0043065|GO:0005776|GO:0008285|GO:0016209|GO:0009408|GO:2001235|GO:0005730|GO:0006914|GO:0071447|GO:0006915|GO:0005634|GO:0031410|GO:0006351|GO:0005829|GO:0071361|GO:0034644|GO:0016605|GO:0007050|GO:0045893|GO:0010508	NM_181084	TGTGCATATGTATTGGGATGGTATGTGCATACAATCAAAGTGCTGCCTCTTTCCAGCCAA	TC628734	Rn.48267
Polq	A_64_P142166|288079	0.0234169	0.000739792	1.76147	down	15.4988	12.1719	14.2097	17.4618	15.7619	14.7116	-0.271708	-0.419137	0	0.570087	0.639495	0.549903	chr11	-	false	Rattus norvegicus polymerase (DNA directed), theta (Polq), mRNA [NM_001105878]	ENSRNOT00000063995	288079	NM_001105878	polymerase (DNA directed), theta		GO:0043142|GO:0008026|GO:0006261|GO:0006281|GO:0006200|GO:0003887|GO:0005524|GO:0003677	NM_001105878	TAAACTTTCTGTGAAGCTGAAAGTGAAAGTGAAAATAGGTGCCAGCTGGGGGGAGCTGAA		Rn.131176
Fmo1	A_44_P283508|25256	0.0234413	0.000742803	1.95684	down	251.319	281.745	218.502	442.628	479.716	370.487	-0.0848022	0.250916	-0.0486546	0.95949	1.21441	0.849133	chr13	-	false	Rattus norvegicus flavin containing monooxygenase 1 (Fmo1), mRNA [NM_012792]	ENSRNOT00000041908	25256	NM_012792	flavin containing monooxygenase 1		GO:0050661|GO:0017144|GO:0050660|GO:0006970|GO:0006082|GO:0043231|GO:0070995|GO:0004497|GO:0004499|GO:0005789|GO:0032496|GO:0009404|GO:0016021|GO:0055114	NM_012792	ACTCGAACCGTACAAGAAACCCCATCTACCTTTGAAACTTTGCTTAAACTCTTTAGTTTT	TC576469	Rn.867
	A_64_P019043	0.0234814	0.000744972	1.47388	up	1423.43	1256.59	1341.56	864.754	854.893	751.697	0.157237	0.128118	0.323487	-0.374953	-0.258009	-0.437068	chr7	-	false									AGTAGCAATGGAGTTAGCGTCTGGTTAGCCGTCCTGGCCTCTGGCTTTTCCCCTCTTCTC
Wwox	A_64_P028011|292041	0.0235098	0.000746781	1.69444	down	35.8129	33.3981	30.6697	42.3552	35.1654	46.1164	-0.480273	-0.332707	-0.331478	0.319004	0.234736	0.584216	chr19	+	false	Rattus norvegicus WW domain-containing oxidoreductase (Wwox), mRNA [NM_001106188]		292041	NM_001106188	WW domain-containing oxidoreductase		GO:2001238|GO:0005794|GO:0005886|GO:0030178|GO:0071560|GO:0048705|GO:0005634|GO:0005575|GO:0097191|GO:0001649|GO:0005829|GO:0005622|GO:0005739|GO:0003674|GO:0005902|GO:0008150|GO:0005737|GO:0072332|GO:0045944|GO:0016491|GO:2001241|GO:0019899	NM_001106188	CATGTCCTGGAAGCATTTGAAGGCTTTCACACTAGAACAAGAGTTTTGTCATGTGCCGTC	TC647680	Rn.229354
Spink10	A_64_P018639|100361300	0.023523	0.000749885	3.18358	up	37.0922	37.6688	30.6639	5.41316	8.42904	8.67329	1.24799	1.5396	1.34095	-0.802452	-0.0809686	0	chr18	+	false	PREDICTED: Rattus norvegicus serine peptidase inhibitor, Kazal type 10 (Spink10), mRNA [XM_002728560]	ENSRNOT00000039466	100361300	XM_002728560	serine peptidase inhibitor, Kazal type 10			XM_002728560	CCTTCTTCTTCATTATGGATCAAAATAATTTTCATTCTGGCCTTGGTGGGTCTGTTTTAT
Kif18b	A_42_P523070|303575	0.0235252	0.00075624	1.76482	up	483.067	489.832	475.384	239.436	272.864	217.126	0.798279	0.970053	0.995392	0	0.322876	-0.0177255	chr10	-	false	Rattus norvegicus kinesin family member 18B (Kif18b), mRNA [NM_001039019]	ENSRNOT00000032339	303575	NM_001039019	kinesin family member 18B		GO:0008017|GO:0000235|GO:0005871|GO:0005886|GO:0005874|GO:0005730|GO:0035371|GO:0005634|GO:0003777|GO:0005524|GO:0007067|GO:0003774|GO:0005737|GO:0008152|GO:0019894|GO:0000278|GO:0051302|GO:0007019|GO:0007018	NM_001039019	TAACACAGCGTACATCCAGAACGTAAGGAGAGAGCCTTGGGTATAAACGCTAGCTGGCTG	TC574467	Rn.112739
Nefh	A_44_P402445|24587	0.0235252	0.000755489	1.75635	down	200.699	159.655	131.114	249.587	250.78	224.987	-0.369717	-0.549562	-0.768705	0.209054	0.348793	0.19191	chr14	-	false	Rattus norvegicus neurofilament, heavy polypeptide (Nefh), mRNA [NM_012607]	ENSRNOT00000011604	24587	NM_012607	neurofilament, heavy polypeptide		GO:0005882|GO:0030424|GO:0060052|GO:0019901|GO:0045104|GO:0005883|GO:0000226|GO:0005739|GO:0005737|GO:0005198|GO:0005200|GO:0045110|GO:0033693|GO:0048936|GO:0030674	NM_012607	AAGAGGCTAAACCCAAAGAGAAGGCAGAAGACGCCAAGGCCAAAGAACCTAGCAAACCCT	TC610741	Rn.108194
LOC102550095	A_44_P538886|102550095	0.0235252	0.000752425	1.5461	down	90.9456	84.8273	84.9013	104.824	113.892	106.901	-0.446896	-0.350862	-0.297423	0.11109	0.393321	0.286307	chr15	-	false	PREDICTED: Rattus norvegicus uncharacterized LOC102550095 (LOC102550095), transcript variant X2, ncRNA [XR_340658]		102550095	XR_340658	uncharacterized LOC102550095			XR_340658	AGCAGTACTCTTCAATGATTCACAAGATGGTGGCTTTGCTTTCTAGACACACGTGGTACA	TC624423
Olr1366	A_43_P16375,A_64_P074665|405335	0.0235252	0.000754689	1.55783	up	51.7591	42.3184	36.2396	21.8868	20.6939	17.4939	0.612085	0.534539	0.392678	-0.136583	0	-0.242717	chr10	-	false	Rattus norvegicus olfactory receptor 1366 (Olr1366), mRNA [NM_001000980]	ENSRNOT00000060991	405335	NM_001000980	olfactory receptor 1366		GO:0050911|GO:0004984|GO:0007186|GO:0005886|GO:0004930|GO:0016021	NM_001000980	TTGCTGAGTATTTCTCCTCTTCATCCCCTCACTCAGCTGGGAGGGACATGGCAGGTGCCA///GTACCTGGCCACTGTCCTGGGAAACCTGCTCATCATTCTGGCCATTAGCACAGACTCCCA	TC604799///NP1479716	Rn.124615
Hcrtr2	A_44_P206844|25605	0.0235252	0.000753848	2.07474	down	47.6574	34.4098	28.6618	70.0014	47.8687	51.7275	-0.40666	-0.684492	-0.838059	0.622302	0.264739	0.342531	chr8	-	false	Rattus norvegicus hypocretin (orexin) receptor 2 (Hcrtr2), mRNA [NM_013074]	ENSRNOT00000015824	25605	NM_013074	hypocretin (orexin) receptor 2		GO:0016499|GO:0007631|GO:0007186|GO:0005886|GO:0007218|GO:0004930|GO:0022410|GO:0007200|GO:0016021|GO:0017046	NM_013074	GCTGTGAATTGTAACAGGAATTAACTGCATTTCAAGAAACATGGCTAGTCCTTACAATTG	TC574658	Rn.9893
	A_64_P064128	0.0235435	0.000761579	2.04475	down	37.2554	29.3706	29.8863	44.622	41.9563	57.8185	-0.211349	-0.331127	-0.16265	0.590599	0.698521	1.10152	chr2	+	false									AACACCGATGAGCGCTACTTTGGGAGTTACAGTGCCAAGATGAACCTAGTGGGTAAGTGA
Serpine2	A_44_P438863|29366	0.0235435	0.000763121	1.54685	up	4040.21	4051.53	3997.34	2592.18	2500.29	2109.04	0.42548	0.573159	0.64924	-0.063941	0.0266151	-0.202786	chr9	-	false	Rattus norvegicus serpin peptidase inhibitor, clade E (nexin, plasminogen activator inhibitor type 1), member 2 (Serpine2), mRNA [NM_019197]	ENSRNOT00000020919	29366	NM_019197	serpin peptidase inhibitor, clade E (nexin, plasminogen activator inhibitor type 1), member 2		GO:0010544|GO:0030308|GO:0061108|GO:0031594|GO:0008285|GO:0004867|GO:0010466|GO:0060291|GO:0045879|GO:0005539|GO:0005615|GO:0042628|GO:0005829|GO:0010766|GO:0043025|GO:0031091|GO:0033363|GO:0008201|GO:0009314|GO:0051966|GO:0048505|GO:0042177|GO:0007566|GO:0021683|GO:0090331|GO:0009611|GO:0005623|GO:0005102|GO:0005576|GO:0014067|GO:0031232|GO:0061110|GO:0045861|GO:0060384|GO:0010951|GO:0031012|GO:…	NM_019197	CTAGAAGATTTCTTTAAACTACTGATCAGTTACCTAGGTTAACAACCCTCTCGAGTATTT	TC583167	Rn.2271
Tomm40l	A_44_P107552|304971	0.0235435	0.000760457	1.73108	down	196.925	184.559	144.706	257.556	277.961	238.408	-0.416054	-0.341165	-0.649285	0.230472	0.481088	0.256948	chr13	-	false	Rattus norvegicus translocase of outer mitochondrial membrane 40 homolog (yeast)-like (Tomm40l), mRNA [NM_001083338]	ENSRNOT00000004641	304971	NM_001083338	translocase of outer mitochondrial membrane 40 homolog (yeast)-like		GO:0005739|GO:0043234|GO:0005741|GO:0016021|GO:0015031|GO:0055085	NM_001083338	GGCCCATGCAAGTTATTACCACAAGGCAAATGAACAGGTTCAGGTTGGAGTAGAGTTTGA		Rn.113744
LOC102547637	A_64_P052252|102547637	0.0235689	0.000766399	1.43886	up	232.629	195.37	210.169	135.399	126.049	113.012	0.452413	0.36543	0.547823	-0.0361981	0	-0.172904	chr19	-	false	PREDICTED: Rattus norvegicus uncharacterized LOC102547637 (LOC102547637), transcript variant X3, ncRNA [XR_342449]		102547637	XR_342449	uncharacterized LOC102547637			XR_342449	AGAAAAGTCCAGGGCTCTGACTTCCCTGCTCCTGTTTGCAGAGAGCCCCCATCAGCAATC
	A_64_P134263	0.0235862	0.000769313	1.40832	down	63.5573	52.6103	53.874	62.3702	59.3329	64.8997	-0.254129	-0.325943	-0.217392	0.121771	0.230434	0.332254	chrUn	+	false									CATTACTGCACAACTTAGACACAAAGAACATTGAACATCGGGAGAAATTTCAGGAGATCA
Acss3	A_64_P118922,A_64_P118917|314800	0.0235862	0.000768525	1.42502	up	32.5287	29.9841	28.8712	16.6265	13.1802	14.5236	0	0.115551	0.197305	-0.381268	-0.491421	-0.347391	chr7	-	false	Rattus norvegicus acyl-CoA synthetase short-chain family member 3 (Acss3), mRNA [NM_001108091]	ENSRNOT00000066975	314800	NM_001108091	acyl-CoA synthetase short-chain family member 3		GO:0005739|GO:0003824	NM_001108091	CGGACATTCCTATATTTGCTATGGTCCTCTTCTACATGGAAACACAACAGTTTTATATGA///GACACAGGATACTGAACATTTTCCATATTCAATCAACACATCATGGAGTGATATATTTGG		Rn.218559
Nkapl	A_44_P473377|291165	0.0236365	0.000772452	2.15333	down	8.3636	7.22571	6.755	10.2424	8.57195	9.33424	-0.0287871	-0.155625	-0.589981	0.821825	0.782357	0.941142	chr17	+	false	Rattus norvegicus NFKB activating protein-like (Nkapl), mRNA [NM_001029913]	ENSRNOT00000049742	291165	NM_001029913	NFKB activating protein-like			NM_001029913	GGAATTGCCGGAAGATGTGTGGATGGAACAGTCGATGAGTGCAGATAGCACAGATTTAAT	TC578213	Rn.104854
Clcnkb	A_64_P029878,A_64_P011544|79430	0.0236388	0.000773789	1.96023	down	129.144	112.916	82.9423	176.954	159.246	183.717	-0.442156	-0.466834	-0.872324	0.31609	0.309955	0.505709	chr5	-	false	Rattus norvegicus chloride channel, voltage-sensitive Kb (Clcnkb), mRNA [NM_173103]	ENSRNOT00000013550///ENSRNOT00000050729	79430	NM_173103	chloride channel, voltage-sensitive Kb		GO:0030321|GO:0006821|GO:0005886|GO:0000139|GO:0030554|GO:0005247|GO:0034707|GO:0016021|GO:0005254|GO:0046872	NM_173103	TCCTTCTAGGGTTGTCTGCTGCTAACCAAGACTTCTGAGAAAAATAAAACTGATTTCTGG///AACCTCTTTGAGCTGCTGAACCTTCAGCTGCTGTTCGTGACGTCACGAGGCAGAGCTGTG	NP1491004	Rn.10339
Olr325	A_64_P008477|293763	0.0236388	0.000774333	1.41935	up	486.059	408.067	445.618	310.554	269.623	255.039	0.382935	0.286407	0.476898	-0.0462227	-0.121845	-0.201375	chr1	-	false	Rattus norvegicus olfactory receptor 325 (Olr325), mRNA [NM_001000247]	ENSRNOT00000028605	293763	NM_001000247	olfactory receptor 325		GO:0050911|GO:0004984|GO:0007186|GO:0004930|GO:0016021	NM_001000247	TGTGGTTTCTCCTGCTCCTGGGCTCCTACACTATCATTCTGATTATGCTCAAATCCCATT	NP1479316	Rn.141705
Synpo	A_42_P553885|60324	0.0236858	0.000778586	1.89627	up	201.897	177.016	129.391	83.0817	65.0193	71.101	0.991641	0.957639	0.567225	0	-0.177693	-0.0752893	chr18	-	false	Rattus norvegicus synaptopodin (Synpo), mRNA [NM_021695]	ENSRNOT00000025934	60324	NM_021695	synaptopodin		GO:0005737|GO:0001725|GO:0043197|GO:0045211|GO:0032233|GO:0051492|GO:0043204|GO:0014069|GO:0003779|GO:0005923|GO:0015629	NM_021695	CCATGCGGAATTGGCTCGCTGCCCTTCACCTACTATGTCATTGCCTTCATCCTGGAAGTA	TC576042	Rn.42910
Kif7	A_64_P034394|293047	0.0236981	0.0007808	1.62186	up	88.9349	88.1497	75.7962	39.4971	42.8517	38.6513	0.356044	0.552857	0.375727	-0.415009	-0.117142	-0.276173	chr1	-	false	Rattus norvegicus similar to kinesin-related protein KIF27A (LOC293047), mRNA [XM_218828]		293047	XM_218828	kinesin family member 7		GO:0008017|GO:0045880|GO:0005929|GO:0005871|GO:0008152|GO:0005874|GO:0045879|GO:0003777|GO:0005524|GO:0007018		AAATCACTGCAAATGAGGCTCCGGCCAACACTCCACAGCAAGTTGGTTTAGTTGATTAGA
LOC502940	A_64_P030015|502940	0.0237853	0.00078458	1.92282	up	1852.63	1663.84	2096.72	987.079	844.447	796.944	0.797523	0.790201	1.21875	0.0776682	-0.0160398	-0.0848265	chr5	-	false	PREDICTED: Rattus norvegicus pro-histogranin (LOC502940), misc_RNA [XR_341605]		502940	XR_341605	pro-histogranin			XR_341605	AAGACTGCCATGGATGTGGTCTATACTCTCAAGCGCCAGGGCCGCACTCTCTATGGCTTC	NP1476649	Rn.161968
Sstr3	A_42_P718331|171044	0.0237961	0.000785846	2.02286	down	130.221	119.29	83.774	199.02	188.048	164.243	-0.465119	-0.416387	-0.892085	0.45272	0.508953	0.313931	chr7	-	false	Rattus norvegicus somatostatin receptor 3 (Sstr3), mRNA [NM_133522]	ENSRNOT00000009612	171044	NM_133522	somatostatin receptor 3		GO:0060170|GO:0005886|GO:0021549|GO:0031513|GO:0007283|GO:0071385|GO:0004994|GO:0005929|GO:0005737|GO:0042594|GO:0071392|GO:0016021|GO:0030900	NM_133522	GGTTCCTCTGAGAAGGAGCTGGGTCAGGAAGTAAGCAGTCCAACCTTCCTGGATGGGGTA	TC574102	Rn.10458
	A_44_P172950	0.0238047	0.000787038	1.4319	up	21232.1	20564	20573.3	15261.1	13469.2	12154.2	0.370593	0.450063	0.556677	0.00951481	-0.0291834	-0.156796	chr17	+	false	histone cluster 1, H2an (Hist1h2an), mRNA [Source:RefSeq mRNA;Acc:NM_001107354] [ENSRNOT00000074677]	ENSRNOT00000074677		XM_002728479				XM_002728479	ATCCAGGCGGTGCTGCTGCCCAAGAAGACAGAGAGCCACCATAAGGCCAAGGGAAAGTAA
[truncated: 1,228 more rows]
